# Supplementary material for: Multi-Organ Expression Profiling Uncovers a Gene Module in Coronary Artery Disease Involving Transendothelial Migration of Leukocytes and LIM Domain Binding 2: The Stockholm Atherosclerosis Gene Expression (STAGE) Study
Source: PLoS Genet. 2009 Dec 4;5(12):e1000754. doi: 10.1371/journal.pgen.1000754 (PMC2780352; doi:10.1371/journal.pgen.1000754)
Supplement: Table S1 — Gene expression cluster relation to surrogate measurements of atherosclerosis (QCA and IMT). (0.04 MB XLS) [file pgen.1000754.s003.xls]

## Sheet: Table S1
Table S1. Gene expression cluster relation to surrogate measurements of atherosclerosis (QCA and IMT)	Gene expression cluster relation to surrogate measurements of atherosclerosis (QCA and IMT)
In the first step of two-way clustering, we identified 60 expression cluster in five tissues from the STAGE cohort and additional 8 cluster in the carotid lesions. In the second step of the two way clustering, the patients were clustered in two groups for each gene cluster (P1 and P2 in the tables below) according to the gene expression values in each cluster. The average value and SD of the athe…	In the first step of two-way clustering, we identified 60 expression cluster in five tissues from the STAGE cohort and additional 8 cluster in the carotid lesions. In the second step of the two way clustering, the patients were clustered in two groups for each gene cluster (P1 and P2 in the tables below) according to the gene expression values in each cluster. The average value and SD of the athe…
	Atherosclerosis arterial wall
			#patients		Stenosis score				Jackknife
		#RefSeqs	P1	P2	P1	P2	P-val	FDR†	90 % CI
	Cluster 1	25	32	5	5.81 ± 2.79	8.20 ± 2.39	-	-	[0-∞]
	Cluster 2	25	14	25	5.07 ± 1.77	6.72 ± 3.06	0.0400454	0.281431	[22-∞]
	Cluster 3	519	33	6	6.36 ± 2.90	4.83 ± 1.33	-	-	[308-∞]
	Cluster 4	144	20	16	6.70 ± 3.10	5.06 ± 1.91	0.0604845	0.290326	[124-∞]
	Cluster 5*	49	17	23	4.88 ± 1.63	7.00 ± 3.07	0.00830152	0.00996183	[28-∞]
	Cluster 6	537	24	13	6.58 ± 3.13	5.38 ± 2.06	0.171682	0.53526	[516-∞]
	Cluster 7	45	33	6	6.06 ± 2.79	6.50 ± 2.81	-	-	[0-∞]
	Cluster 8	19	34	5	5.56 ± 2.38	10.0 ± 2.12	-	-	[0-∞]
	Cluster 9	30	26	4	6.27 ± 2.82	6.25 ± 1.71	-	-	[24-∞]
	Cluster 10	29	32	7	5.31 ± 2.04	9.86 ± 2.67	-	-	[23-∞]
	Cluster 11	34	5	30	4.00 ± 2.12	6.27 ± 2.75	-	-	[31-∞]
	Cluster 12	36	29	9	6.24 ± 2.75	5.56 ± 3.00	0.55272	0.938889	[25-∞]
	Cluster 13	78	34	5	6.06 ± 2.72	6.60 ± 3.36	-	-	[66-∞]
	Cluster 14	957	15	23	5.27 ± 1.94	6.74 ± 3.14	0.0825552	0.330221	[770-∞]
	P-values were not computed for groups with less than 8 patients.
	*Cluster presented in Figure 2.
	† FDR is calculated according to Benjamini and Hochberg (1995) J R Statist Soc.
	Liver
			#patients		Stenosis score				Jackknife
		#RefSeqs	P1	P2	P1	P2	P-val	FDR†	90 % CI
	Cluster 1	10	62	3	5.61 ± 2.71	3.67 ± 1.53	-	-	[9-∞]
	Cluster 2	89	42	21	5.67 ± 2.75	5.33 ± 2.74	0.652063	0.938889	[67-∞]
	Cluster 3	53	55	10	5.55 ± 2.82	5.40 ± 1.96	0.843597	0.96304	[39-∞]
	Cluster 4	37	48	17	5.60 ± 2.77	5.29 ± 2.54	0.676042	0.938889	[32-∞]
	Cluster 5	399	58	4	5.53 ± 2.84	5.50 ± 1.29	-	-	[365-∞]
	Cluster 6	138	51	11	5.55 ± 2.56	5.45 ± 3.70	0.937008	0.96304	[128-∞]
	Cluster 7	61	17	44	5.65 ± 2.26	5.50 ± 2.97	0.836576	0.96304	[53-∞]
	Cluster 8	218	58	7	5.55 ± 2.83	5.29 ± 1.11	-	-	157-∞]
	Cluster 9	119	58	7	5.55 ± 2.83	5.29 ± 1.11	-	-	[96-∞]
	Cluster 10	35	30	33	5.47 ± 2.61	5.58 ± 2.88	0.875264	0.96304	[17-∞]
	Cluster 11	103	56	9	5.57 ± 2.79	5.22 ± 2.11	0.667865	0.938889	[78-∞]
	Cluster 12	46	57	5	5.40 ± 2.66	5.00 ± 0.71	-	-	[40-∞]
	Cluster 13	698	59	4	5.53 ± 2.81	5.50 ± 1.29	-	-	[507-∞]
	Cluster 14	230	51	11	5.41 ± 2.55	6.09 ± 3.65	0.56757	0.938889	[173-∞]
	Cluster 15	63	55	10	5.60 ± 2.82	5.10 ± 1.91	0.493297	0.910701	[57-∞]
	P-values were not computed for groups with less than 8 patients.
	† FDR is calculated according to Benjamini and Hochberg (1995) J R Statist Soc.
	Skeletal muscle
			#patients		Stenosis score				Jackknife
		#RefSeqs	P1	P2	P1	P2	P-val	FDR†	90 % CI
	Cluster 1	159	39	21	5.87 ± 2.60	5.00 ± 2.95	0.262631	0.663489	[0-∞]
	Cluster 2	40	39	25	5.74 ± 2.60	5.04 ± 2.79	0.317503	0.717628	[0-∞]
	Cluster 3	93	36	25	5.67 ± 2.54	5.40 ± 2.99	0.71735	0.953397	[0-∞]
	Cluster 4	244	53	8	5.51 ± 2.71	5.62 ± 2.13	0.893266	0.96304	[197-∞]
	Cluster 5	7	47	14	5.68 ± 2.65	4.79 ± 2.78	0.297222	0.713334	[0-∞]
	Cluster 6	22	31	32	4.97 ± 2.06	6.00 ± 3.14	0.127637	0.437614	[20-∞]
	Cluster 7	50	60	5	5.47 ± 2.72	6.20 ± 2.59	-	-	[46-∞]
	Cluster 8	26	55	10	5.51 ± 2.49	5.60 ± 3.78	0.942977	0.96304	[25-∞]
	Cluster 9	109	55	7	5.51 ± 2.49	5.71 ± 4.23	-	-	[95-∞]
	Cluster 10	18	56	8	5.54 ± 2.58	5.00 ± 3.46	0.684607	0.938889	[0-∞]
	Cluster 11	485	53	8	5.51 ± 2.71	5.62 ± 2.13	0.893266	0.96304	[403-∞]
	P-values were not computed for groups with less than 8 patients.
	† FDR is calculated according to Benjamini and Hochberg (1995) J R Statist Soc.
	Visceral fat
			#patients		Stenosis score				Jackknife
		#RefSeqs	P1	P2	P1	P2	P-val	FDR†	90 % CI
	Cluster 1	29	60	4	5.53 ± 2.78	5.50 ± 1.73	-	-	[27-∞]
	Cluster 2	23	53	12	5.68 ± 2.60	4.83 ± 3.10	0.394018	0.822298	[0-∞]
	Cluster 3	173	48	17	5.96 ± 2.52	4.29 ± 2.87	0.0438915	0.281431	[155-∞]
	Cluster 4	47	44	21	5.05 ± 2.54	6.52 ± 2.79	0.0469052	0.281431	[40-∞]
	Cluster 5*	59	19	47	3.84 ± 1.83	6.22 ± 2.70	0.000154386	0.00741052	[38-∞]
	Cluster 6	52	41	22	5.41 ± 2.55	5.77 ± 3.09	0.644146	0.938889	[44-∞]
	Cluster 7	60	56	9	5.52 ± 2.82	5.56 ± 1.88	0.959541	1	[55-∞]
	Cluster 8	168	50	15	5.98 ± 2.74	4.00 ± 1.93	0.00356754	0.0570807	[130-∞]
	Cluster 9	28	45	20	5.18 ± 2.67	6.30 ± 2.66	0.125051	0.437614	[0-∞]
	Cluster 10	8	58	7	5.72 ± 2.69	3.86 ± 2.19	-	-	[8-∞]
	Cluster 11	650	51	14	5.78 ± 2.53	4.57 ± 3.13	0.198695	0.53526	[573-∞]
	Cluster 12	372	51	14	5.78 ± 2.53	4.57 ± 3.13	0.198695	0.53526	[295-∞]
	Cluster 13	41	35	28	5.94 ± 2.76	5.07 ± 2.57	0.200722	0.53526	[39-∞]
	Cluster 14	103	48	17	5.96 ± 2.52	4.29 ± 2.87	0.0438915	0.281431	[100-∞]
	Cluster 15	100	55	10	5.42 ± 2.74	6.10 ± 2.47	0.443801	0.887602	[88-∞]
	Cluster 16	32	52	12	5.46 ± 2.74	5.33 ± 2.15	0.861736	0.96304	[31-∞]
	Cluster 17	16	54	11	5.43 ± 2.77	6.00 ± 2.37	0.486845	0.910701	[16-∞]
	Cluster 18	56	60	5	5.48 ± 2.66	6.00 ± 3.39	-	-	[16-∞]
	Cluster 19	26	51	14	5.33 ± 2.61	6.21 ± 2.99	0.328913	0.717628	[23-∞]
	Cluster 20	33	42	21	5.45 ± 2.80	5.38 ± 2.38	0.916124	0.96304	[31-∞]
	P-values were not computed for groups with less than 8 patients.
	*Cluster presented in Figure 3.
	† FDR is calculated according to Benjamini and Hochberg (1995) J R Statist Soc.
	Carotid lesion
			#patients		IMT score				Jackknife
		#RefSeqs	P1	P2	P1	P2	P-val	FDR†	90 % CI
	Cluster 1	16	14	10	1.23 ± 0.25	1.26 ± 0.25	0.741422	1	[11-∞]
	Cluster 2	136	18	6	1.22 ± 0.26	1.32 ± 0.16	-		[0-∞]
	Cluster 3	13	18	6	1.19 ± 0.23	1.41 ± 0.25	-		[10-∞]
	Cluster 4	27	8	11	1.20 ± 0.11	1.23 ± 0.29	0.733146	0.977	[0-∞]
	Cluster 5	23	19	5	1.19 ± 0.21	1.41 ± 0.30	-		[10-∞]
	Cluster 6	13	10	13	1.29 ± 0.27	1.21 ± 0.23	0.469841	0.94	[0-∞]
	Cluster 7*	55	10	13	1.14 ± 0.22	1.35 ± 0.23	0.0390843	0.156	[32-∞]
	Cluster 8	621	17	7	1.26 ± 0.22	1.20 ± 0.30	-		[0-∞]
	P-values were not computed for groups with less than 8 patients.
	*Cluster presented in Figure 4.
	† FDR is calculated according to Benjamini and Hochberg (1995) J R Statist Soc.
