# Supplementary material for: Multi-Organ Expression Profiling Uncovers a Gene Module in Coronary Artery Disease Involving Transendothelial Migration of Leukocytes and LIM Domain Binding 2: The Stockholm Atherosclerosis Gene Expression (STAGE) Study
Source: PLoS Genet. 2009 Dec 4;5(12):e1000754. doi: 10.1371/journal.pgen.1000754 (PMC2780352; doi:10.1371/journal.pgen.1000754)
Supplement: Table S2 — 49 RefSeqs corresponding to 48 genes of the atherosclerotic arterial wall/IMA cluster in Figure 2. (0.02 MB XLS) [file pgen.1000754.s004.xls]

## Sheet: Table S2
	Table S2. 49 RefSeqs corresponding to 48 genes of the atherosclerosis arterial wall cluster in Figure 2.
	RefSeq	Gene symbol	Gene name
	NM_000681	ADRA2A	adrenergic, alpha-2a-, receptor
	NM_152406	AFAP1L1	actin filament associated protein 1-like 1
	NM_173505	ANKRD29	ankyrin repeat domain 29
	NM_019555	ARHGEF3	rho guanine nucleotide exchange factor (gef) 3
	NM_080625	C20orf160	chromosome 20 open reading frame 160
	NM_152400	C4orf32	chromosome 4 open reading frame 32
	NM_005795	CALCRL	calcitonin receptor-like
	NM_001795	CDH5	cadherin 5, type 2, ve-cadherin (vascular epithelium)
	NM_175060	CLEC14A	c-type lectin domain family 14, member a
	NM_016511	CLEC1A	c-type lectin domain family 1, member a
	NM_001289	CLIC2	chloride intracellular channel 2
	NM_001882	CRHBP	corticotropin releasing hormone binding protein
	NM_052954	CYYR1	cysteine/tyrosine-rich 1
	NM_014421	DKK2	dickkopf homolog 2 (xenopus laevis)
	NM_001400	EDG1	endothelial differentiation, sphingolipid g-protein-coupled receptor, 1
	NM_016242	EMCN	endomucin
	NM_012307	EPB41L3	erythrocyte membrane protein band 4.1-like 3
	NM_005797	EVA1	epithelial v-like antigen 1
	NM_144765	EVA1	epithelial v-like antigen 1
	NM_152536	FGD5	fyve, rhogef and ph domain containing 5
	NM_002017	FLI1	friend leukemia virus integration 1
	NM_022003	FXYD6	fxyd domain containing ion transport regulator 6
	NM_015660	GIMAP2	gtpase, imap family member 2
	NM_018326	GIMAP4	gtpase, imap family member 4
	NM_175571	GIMAP8	gtpase, imap family member 8
	NM_022770	GINS3	GINS complex subunit 3
	NM_015234	GPR116	g protein-coupled receptor 116
	NM_001290	LDB2	lim domain binding 2
	NM_014839	LPPR4	plasticity related gene 1
	NM_018728	MYO5C	myosin vc
	NM_015460	MYRIP	myosin viia and rab interacting protein
	NM_052946	NOSTRIN	nitric oxide synthase trafficker
	NM_020766	PCDH19	protocadherin 19
	NM_000442	PECAM1	platelet/endothelial cell adhesion molecule (cd31 antigen)
	NM_002661	PLCG2	phospholipase c, gamma 2 (phosphatidylinositol-specific)
	NM_015568	PPP1R16B	protein phosphatase 1, regulatory (inhibitor) subunit 16b
	NM_006255	PRKCH	protein kinase c, eta
	NM_002837	PTPRB	protein tyrosine phosphatase, receptor type, b
	NM_174934	SCN4B	sodium channel, voltage-gated, type iv, beta
	NM_001010846	SHE	src homology 2 domain containing e
	NM_017719	SNRK	snf related kinase
	NM_031439	SOX7	sry (sex determining region y)-box 7
	NM_004510	SP110	sp110 nuclear body protein
	NM_014725	STARD8	start domain containing 8
	NM_000459	TEK	tek tyrosine kinase, endothelial (venous malformations, multiple cutaneous and mucosal)
	NM_005424	TIE1	tyrosine kinase with immunoglobulin-like and egf-like domains 1
	NM_003265	TLR3	toll-like receptor 3
	NM_144649	TMEM71	transmembrane protein 71
	NM_003810	TNFSF10	tumor necrosis factor (ligand) superfamily, member 10
