# Supplementary material for: Multi-Organ Expression Profiling Uncovers a Gene Module in Coronary Artery Disease Involving Transendothelial Migration of Leukocytes and LIM Domain Binding 2: The Stockholm Atherosclerosis Gene Expression (STAGE) Study
Source: PLoS Genet. 2009 Dec 4;5(12):e1000754. doi: 10.1371/journal.pgen.1000754 (PMC2780352; doi:10.1371/journal.pgen.1000754)
Supplement: Table S3 — 59 RefSeqs/genes of the visceral fat cluster in Figure 3. (0.03 MB XLS) [file pgen.1000754.s005.xls]

## Sheet: Table S3
	Table S3. 59 RefSeqs/genes of the visceral fat cluster in Figure 3.
	RefSeq	Gene symbol	Gene name
	NM_139247	ADCY4	adenylate cyclase 4
	NM_198471	ANKRD47	ankyrin repeat domain 47
	NM_173728	ARHGEF15	rho guanine nucleotide exchange factor (gef) 15
	NM_000054	AVPR2	arginine vasopressin receptor 2 (nephrogenic diabetes insipidus)
	NM_181844	BCL6B	b-cell cll/lymphoma 6, member b (zinc finger protein)
	NM_001718	BMP6	bone morphogenetic protein 6
	NM_012072	C1QR1	cd93 antigen
	NM_080625	C20orf160	chromosome 20 open reading frame 160
	NM_000717	CA4	carbonic anhydrase iv
	NM_145273	CD300LG	cd300 antigen like family member g
	NM_145057	CDC42EP5	cdc42 effector protein (rho gtpase binding) 5
	NM_001795	CDH5	cadherin 5, type 2, ve-cadherin (vascular epithelium)
	NM_022481	CENTD3	centaurin, delta 3
	NM_003277	CLDN5	claudin 5 (transmembrane protein deleted in velocardiofacial syndrome)
	NM_175060	CLEC14A	c-type lectin domain family 14, member a
	NM_016929	CLIC5	chloride intracellular channel 5
	NM_152727	CPNE2	copine ii
	NM_001312	CRIP2	cysteine-rich protein 2
	NM_024689	CXorf36	chromosome x open reading frame 36
	NM_001400	EDG1	endothelial differentiation, sphingolipid g-protein-coupled receptor, 1
	NM_022821	ELOVL1	cgi-88 protein
	NM_138961	ESAM	huel (c4orf1)-interacting protein
	NM_174938	FRMD3	ferm domain containing 3
	NM_000148	FUT1	fucosyltransferase 1 (galactoside 2-alpha-l-fucosyltransferase, h blood group)
	NM_002060	GJA4	gap junction protein, alpha 4, 37kda (connexin 37)
	NM_002073	GNAZ	guanine nucleotide binding protein (g protein), alpha z polypeptide
	NM_015234	GPR116	g protein-coupled receptor 116
	NM_052970	HSPA12B	heat shock 70kd protein 12b
	NM_006435	IFITM2	interferon induced transmembrane protein 2 (1-8d)
	NM_021034	IFITM3	interferon induced transmembrane protein 3 (1-8u)
	NM_001290	LDB2	lim domain binding 2
	NM_178172	LOC338328	high density lipoprotein-binding protein
	NM_005512	LRRC32	leucine rich repeat containing 32
	NM_024756	MMRN2	multimerin 2
	NM_020142	NDUFA4L2	nadh:ubiquinone oxidoreductase mlrq subunit homolog
	NM_004557	NOTCH4	notch homolog 4 (drosophila)
	NM_005693	NR1H3	nuclear receptor subfamily 1, group h, member 3
	NM_016580	PCDH12	protocadherin 12
	NM_002599	PDE2A	phosphodiesterase 2a, cgmp-stimulated
	NM_015937	PIGT	phosphatidylinositol glycan, class t
	NM_013355	PKN3	protein kinase n3
	NM_001084	PLOD3	procollagen-lysine, 2-oxoglutarate 5-dioxygenase 3
	NM_002856	PVRL2	poliovirus receptor-related 2 (herpesvirus entry mediator b)
	NM_005856	RAMP3	receptor (calcitonin) activity modifying protein 3
	NM_006105	RAPGEF3	rap guanine nucleotide exchange factor (gef) 3
	NM_017805	RASIP1	ras interacting protein 1
	NM_052960	RBP7	retinol binding protein 7, cellular
	NM_175744	RHOC	ras homolog gene family, member c
	NM_019055	ROBO4	roundabout homolog 4, magic roundabout (drosophila)
	NM_080388	S100A16	s100 calcium binding protein a16
	NM_000334	SCN4A	sodium channel, voltage-gated, type iv, alpha
	NM_004955	SLC29A1	solute carrier family 29 (nucleoside transporters), member 1
	NM_022454	SOX17	sry (sex determining region y)-box 17
	NM_133625	SYN2	synapsin ii
	NM_000355	TCN2	transcobalamin ii; macrocytic anemia
	NM_000459	TEK	tek tyrosine kinase, endothelial (venous malformations, multiple cutaneous and mucosal)
	NM_022164	TINAGL1	tubulointerstitial nephritis antigen-like 1
	NM_014220	TM4SF1	transmembrane 4 l six family member 1
	NM_000552	VWF	von willebrand factor
