# Supplementary material for: Multi-Organ Expression Profiling Uncovers a Gene Module in Coronary Artery Disease Involving Transendothelial Migration of Leukocytes and LIM Domain Binding 2: The Stockholm Atherosclerosis Gene Expression (STAGE) Study
Source: PLoS Genet. 2009 Dec 4;5(12):e1000754. doi: 10.1371/journal.pgen.1000754 (PMC2780352; doi:10.1371/journal.pgen.1000754)
Supplement: Table S4 — 55 RefSeqs corresponding to 54 genes of the carotid lesion cluster in Figure 4. (0.02 MB XLS) [file pgen.1000754.s006.xls]

## Sheet: Table S4
	Table S4. 55 RefSeqs corresponding to 54 genes of the carotid lesion cluster in Figure 4.
	RefSeq	Gene symbol	Gene name
	NM_139247	ADCY4	adenylate cyclase 4
	NM_005161	AGTRL1	angiotensin ii receptor-like 1
	NM_198471	ANKRD47	ankyrin repeat domain 47
	NM_173728	ARHGEF15	rho guanine nucleotide exchange factor (gef) 15
	NM_181844	BCL6B	b-cell cll/lymphoma 6 member b (zinc finger protein)
	NM_024781	C18orf14	chromosome 18 open reading frame 14
	NM_080625	C20orf160	chromosome 20 open reading frame 160
	NM_020130	C8orf4	chromosome 8 open reading frame 4
	NM_014550	CARD10	caspase recruitment domain family member 10
	NM_001795	CDH5	cadherin 5 type 2 ve-cadherin (vascular epithelium)
	NM_003277	CLDN5	claudin 5 (transmembrane protein deleted in velocardiofacial syndrome)
	NM_175060	CLEC14A	c-type lectin domain family 14 member a
	NM_018058	CRTAC1	cartilage acidic protein 1
	NM_001889	CRYZ	crystallin zeta (quinone reductase)
	NM_000609	CXCL12	chemokine (c-x-c motif) ligand 12 (stromal cell-derived factor 1)
	NM_052954	CYYR1	cysteine/tyrosine-rich 1
	NM_020812	DOCK6	dedicator of cytokinesis 6
	NM_001400	EDG1	endothelial differentiation sphingolipid g-protein-coupled receptor 1
	NM_004444	EPHB4	eph receptor b4
	NM_005797	EVA1	epithelial v-like antigen 1
	NM_144765	EVA1	epithelial v-like antigen 1
	NM_007177	FAM107A	family with sequence similarity 107 member a
	NM_000148	FUT1	fucosyltransferase 1 (galactoside 2-alpha-l-fucosyltransferase h blood group)
	NM_022003	FXYD6	fxyd domain containing ion transport regulator 6
	NM_175571	GIMAP8	gtpase imap family member 8
	NM_015234	GPR116	g protein-coupled receptor 116
	NM_017577	GRAMD1C	gram domain containing 1c
	NM_024869	GRRP1	glycine/arginine rich protein 1
	NM_001552	IGFBP4	insulin-like growth factor binding protein 4
	NM_002253	KDR	kinase insert domain receptor (a type iii receptor tyrosine kinase)
	NM_002290	LAMA4	laminin alpha 4
	NM_001290	LDB2	lim domain binding 2
	NM_002343	LTF	lactotransferrin
	NM_199054	MKNK2	map kinase interacting serine/threonine kinase 2
	NM_006334	OLFM1	olfactomedin 1
	NM_182487	OLFML2A	olfactomedin-like 2a
	NM_016580	PCDH12	protocadherin 12
	NM_000442	PECAM1	platelet/endothelial cell adhesion molecule (cd31 antigen)
	NM_013355	PKN3	protein kinase n3
	NM_031310	PLVAP	plasmalemma vesicle associated protein
	NM_025179	PLXNA2	plexin a2
	NM_015568	PPP1R16B	protein phosphatase 1 regulatory (inhibitor) subunit 16b
	NM_002837	PTPRB	protein tyrosine phosphatase receptor type b
	NM_007023	RAPGEF4	rap guanine nucleotide exchange factor (gef) 4
	NM_170600	SH2D3C	sh2 domain containing 3c
	NM_001010846	SHE	src homology 2 domain containing e
	NM_001046	SLC12A2	solute carrier family 12 (sodium/potassium/chloride transporters) member 2
	NM_018664	SNFT	jun dimerization protein p21snft
	NM_022454	SOX17	sry (sex determining region y)-box 17
	NM_031439	SOX7	sry (sex determining region y)-box 7
	NM_005424	TIE1	tyrosine kinase with immunoglobulin-like and egf-like domains 1
	NM_138786	TM4SF18	transmembrane 4 l six family member 18
	NM_005723	TSPAN5	tetraspanin 5
	NM_000552	VWF	von willebrand factor
	NM_152354	ZNF285	zinc finger protein 285
