# Supplementary material for: Multi-Organ Expression Profiling Uncovers a Gene Module in Coronary Artery Disease Involving Transendothelial Migration of Leukocytes and LIM Domain Binding 2: The Stockholm Atherosclerosis Gene Expression (STAGE) Study
Source: PLoS Genet. 2009 Dec 4;5(12):e1000754. doi: 10.1371/journal.pgen.1000754 (PMC2780352; doi:10.1371/journal.pgen.1000754)
Supplement: Table S5 — 129 RefSeqs corresponding to 128 genes in the A-module. (0.04 MB XLS) [file pgen.1000754.s007.xls]

## Sheet: Table S5
	Table S5. 129 RefSeqs corresponding to 128 genes in the atherosclerosis module (A-module).
	Highlighted red genes are members of the TEML pathway, blue genes are associated using panther_family.
	* previously associated to atherosclerosis (Table S9).
	RefSeq	Gene Symbol	Gene name
	NM_139247	ADCY4	adenylate cyclase 4
	NM_000681	ADRA2A*	adrenergic, alpha-2A-, receptor
	NM_152406	AFAP1L1	actin filament associated protein 1-like 1
	NM_005161	AGTRL1*	angiotensin II receptor-like 1
	NM_173505	ANKRD29	ankyrin repeat domain 29
	NM_198471	ANKRD47	ankyrin repeat domain 47
	NM_173728	ARHGEF15	Rho guanine nucleotide exchange factor (GEF) 15
	NM_019555	ARHGEF3	Rho guanine nucleotide exchange factor (GEF) 3
	NM_000054	AVPR2	arginine vasopressin receptor 2 (nephrogenic diabetes insipidus)
	NM_181844	BCL6B	B-cell CLL/lymphoma 6, member B (zinc finger protein)
	NM_001718	BMP6*	bone morphogenetic protein 6
	NM_024781	C18orf14	chromosome 18 open reading frame 14
	NM_012072	C1QR1*	complement component 1, q subcomponent, receptor 1
	NM_080625	C20orf160	chromosome 20 open reading frame 160
	NM_152400	C4orf32	chromosome 4 open reading frame 32
	NM_020130	C8orf4	chromosome 8 open reading frame 4
	NM_000717	CA4*	carbonic anhydrase IV
	NM_005795	CALCRL*	calcitonin receptor-like
	NM_014550	CARD10	caspase recruitment domain family, member 10
	NM_145273	CD300LG	CD300 antigen like family member G
	NM_145057	CDC42EP5	CDC42 effector protein (Rho GTPase binding) 5
	NM_001795	CDH5*	cadherin 5, type 2, VE-cadherin (vascular epithelium)
	NM_022481	CENTD3	centaurin, delta 3
	NM_003277	CLDN5	claudin 5 (transmembrane protein deleted in velocardiofacial syndrome)
	NM_175060	CLEC14A	C-type lectin domain family 14, member A
	NM_016511	CLEC1A	C-type lectin domain family 1, member A
	NM_001289	CLIC2	chloride intracellular channel 2
	NM_016929	CLIC5	chloride intracellular channel 5
	NM_152727	CPNE2	copine II
	NM_001882	CRHBP	corticotropin releasing hormone binding protein
	NM_001312	CRIP2*	cysteine-rich protein 2
	NM_018058	CRTAC1	cartilage acidic protein 1
	NM_001889	CRYZ	crystallin, zeta (quinone reductase)
	NM_000609	CXCL12*	chemokine (C-X-C motif) ligand 12 (stromal cell-derived factor 1)
	NM_024689	CXorf36	chromosome X open reading frame 36
	NM_052954	CYYR1	cysteine/tyrosine-rich 1
	NM_014421	DKK2	dickkopf homolog 2 (Xenopus laevis)
	NM_020812	DOCK6	dedicator of cytokinesis 6
	NM_001400	EDG1*	endothelial differentiation, sphingolipid G-protein-coupled receptor, 1
	NM_022821	ELOVL1*	elongation of very long chain fatty acids (FEN1/Elo2, SUR4/Elo3, yeast)-like 1
	NM_016242	EMCN	endomucin
	NM_012307	EPB41L3	erythrocyte membrane protein band 4.1-like 3
	NM_004444	EPHB4*	EPH receptor B4
	NM_138961	ESAM	endothelial cell adhesion molecule
	NM_005797	EVA1	epithelial V-like antigen 1
	NM_144765	EVA1	epithelial v-like antigen 1
	NM_007177	FAM107A	family with sequence similarity 107, member A
	NM_152536	FGD5	FYVE, RhoGEF and PH domain containing 5
	NM_002017	FLI1	Friend leukemia virus integration 1
	NM_174938	FRMD3	FERM domain containing 3
	NM_000148	FUT1*	fucosyltransferase 1 (galactoside 2-alpha-L-fucosyltransferase, H blood group)
	NM_022003	FXYD6	FXYD domain containing ion transport regulator 6
	NM_015660	GIMAP2	GTPase, IMAP family member 2
	NM_018326	GIMAP4	GTPase, IMAP family member 4
	NM_175571	GIMAP8	GTPase, IMAP family member 8
	NM_022770	GINS3	GINS complex subunit 3
	NM_002060	GJA4*	gap junction protein, alpha 4, 37kDa (connexin 37)
	NM_002073	GNAZ	guanine nucleotide binding protein (G protein), alpha z polypeptide
	NM_015234	GPR116	G protein-coupled receptor 116
	NM_017577	GRAMD1C	GRAM domain containing 1C
	NM_024869	GRRP1	glycine/arginine rich protein 1
	NM_052970	HSPA12B*	heat shock 70kD protein 12B
	NM_006435	IFITM2	interferon induced transmembrane protein 2 (1-8D)
	NM_021034	IFITM3	interferon induced transmembrane protein 3 (1-8U)
	NM_001552	IGFBP4*	insulin-like growth factor binding protein 4
	NM_002253	KDR*	kinase insert domain receptor (a type III receptor tyrosine kinase)
	NM_002290	LAMA4	laminin, alpha 4
	NM_001290	LDB2	LIM domain binding 2
	NM_178172	LOC338328	high density lipoprotein-binding protein
	NM_014839	LPPR4	plasticity related gene 1
	NM_005512	LRRC32	leucine rich repeat containing 32
	NM_002343	LTF*	lactotransferrin
	NM_199054	MKNK2	map kinase interacting serine/threonine kinase 2
	NM_024756	MMRN2	multimerin 2
	NM_018728	MYO5C	myosin VC
	NM_015460	MYRIP	myosin VIIA and Rab interacting protein
	NM_020142	NDUFA4L2	nadh:ubiquinone oxidoreductase mlrq subunit homolog
	NM_052946	NOSTRIN	nitric oxide synthase trafficker
	NM_004557	NOTCH4	Notch homolog 4 (Drosophila)
	NM_005693	NR1H3*	nuclear receptor subfamily 1, group H, member 3
	NM_006334	OLFM1	olfactomedin 1
	NM_182487	OLFML2A	olfactomedin-like 2A
	NM_016580	PCDH12	protocadherin 12
	NM_020766	PCDH19	protocadherin 19
	NM_002599	PDE2A	phosphodiesterase 2A, cGMP-stimulated
	NM_000442	PECAM1*	platelet/endothelial cell adhesion molecule (CD31 antigen)
	NM_015937	PIGT	phosphatidylinositol glycan, class T
	NM_013355	PKN3	protein kinase N3
	NM_002661	PLCG2	phospholipase C, gamma 2 (phosphatidylinositol-specific)
	NM_001084	PLOD3	procollagen-lysine, 2-oxoglutarate 5-dioxygenase 3
	NM_031310	PLVAP*	plasmalemma vesicle associated protein
	NM_025179	PLXNA2	plexin A2
	NM_015568	PPP1R16B	protein phosphatase 1, regulatory (inhibitor) subunit 16B
	NM_006255	PRKCH	protein kinase C, eta
	NM_002837	PTPRB	protein tyrosine phosphatase, receptor type, B
	NM_002856	PVRL2*	poliovirus receptor-related 2 (herpesvirus entry mediator B)
	NM_005856	RAMP3	receptor (calcitonin) activity modifying protein 3
	NM_006105	RAPGEF3*	Rap guanine nucleotide exchange factor (GEF) 3
	NM_007023	RAPGEF4	Rap guanine nucleotide exchange factor (GEF) 4
	NM_017805	RASIP1	Ras interacting protein 1
	NM_052960	RBP7	retinol binding protein 7, cellular
	NM_175744	RHOC*	ras homolog gene family, member C
	NM_019055	ROBO4	roundabout homolog 4, magic roundabout (Drosophila)
	NM_080388	S100A16	S100 calcium binding protein A16
	NM_000334	SCN4A*	sodium channel, voltage-gated, type IV, alpha
	NM_174934	SCN4B	sodium channel, voltage-gated, type IV, beta
	NM_170600	SH2D3C	sh2 domain containing 3c
	NM_001010846	SHE	Src homology 2 domain containing E
	NM_001046	SLC12A2	solute carrier family 12 (sodium/potassium/chloride transporters), member 2
	NM_004955	SLC29A1*	solute carrier family 29 (nucleoside transporters), member 1
	NM_018664	SNFT	jun dimerization protein p21snft
	NM_017719	SNRK	SNF related kinase
	NM_022454	SOX17*	SRY (sex determining region Y)-box 17
	NM_031439	SOX7	SRY (sex determining region Y)-box 7
	NM_004510	SP110	sp110 nuclear body protein
	NM_014725	STARD8	START domain containing 8
	NM_133625	SYN2	synapsin ii
	NM_000355	TCN2	transcobalamin II; macrocytic anemia
	NM_000459	TEK*	TEK tyrosine kinase, endothelial (venous malformations, multiple cutaneous and mucosal)
	NM_005424	TIE1*	tyrosine kinase with immunoglobulin-like and EGF-like domains 1
	NM_022164	TINAGL1	tubulointerstitial nephritis antigen-like 1
	NM_003265	TLR3*	toll-like receptor 3
	NM_014220	TM4SF1	transmembrane 4 L six family member 1
	NM_138786	TM4SF18	transmembrane 4 L six family member 18
	NM_144649	TMEM71	transmembrane protein 71
	NM_003810	TNFSF10	tumor necrosis factor (ligand) superfamily, member 10
	NM_005723	TSPAN5	tetraspanin 5
	NM_000552	VWF*	von Willebrand factor
	NM_152354	ZNF285	zinc finger protein 285
