# Supplementary material for: Multi-Organ Expression Profiling Uncovers a Gene Module in Coronary Artery Disease Involving Transendothelial Migration of Leukocytes and LIM Domain Binding 2: The Stockholm Atherosclerosis Gene Expression (STAGE) Study
Source: PLoS Genet. 2009 Dec 4;5(12):e1000754. doi: 10.1371/journal.pgen.1000754 (PMC2780352; doi:10.1371/journal.pgen.1000754)
Supplement: Table S6 — GO and pathway analysis of the three clusters and the union of all three clusters. (0.03 MB XLS) [file pgen.1000754.s008.xls]

## Sheet: Table S6
Table S6. GO and pathway analysis of the three clusters and the union of all three clusters.
GO analysis of the 49 transcripts in the atherosclerotic arterial wall/IMA cluster.
Term	Count	%	PValue	FDR
GO:0007154~cell communication	22	45.83%	2e-05	0.0997443
GO:0007165~signal transduction	21	43.75%	2e-05	0.0511993
GO:0007242~intracellular signaling cascade	11	22.92%	0.00109823	0.85404
GO:0007266~Rho protein signal transduction	4	8.33%	0.0022232	0.946251
GO:0007265~Ras protein signal transduction	5	10.42%	0.00256549	0.932746
GO:0030334~regulation of cell migration	3	6.25%	0.00802053	0.999134
GO:0009966~regulation of signal transduction	6	12.50%	0.00806665	0.99771
GO:0001568~blood vessel development	4	8.33%	0.00817093	0.99543
GO:0001944~vasculature development	4	8.33%	0.00853206	0.993277
GO:0051270~regulation of cell motility	3	6.25%	0.0104539	0.996
GO:0030036~actin cytoskeleton organization and biogenesis	4	8.33%	0.0111798	0.995346
GO:0040012~regulation of locomotion	3	6.25%	0.0116277	0.994029
GO:0040011~locomotion	3	6.25%	0.0119298	0.992175
GO:0030029~actin filament-based process	4	8.33%	0.0134454	0.993781
GO:0007188~G-protein signaling, coupled to cAMP nucleotide second messenger	3	6.25%	0.0151378	0.995218
GO:0019933~cAMP-mediated signaling	3	6.25%	0.0172213	0.996668
GO:0048661~positive regulation of smooth muscle cell proliferation	2	4.17%	0.0175757	0.995832
GO:0048513~organ development	8	16.67%	0.0202333	0.997437
GO:0007264~small GTPase mediated signal transduction	5	10.42%	0.0233116	0.99853
GO:0016337~cell-cell adhesion	4	8.33%	0.0256651	0.998919
GO:0048660~regulation of smooth muscle cell proliferation	2	4.17%	0.0262508	0.998713
GO:0022610~biological adhesion	6	12.50%	0.0265381	0.997854
GO:0007155~cell adhesion	6	12.50%	0.0265381	0.997854
GO:0007187~G-protein signaling, coupled to cyclic nucleotide second messenger	3	6.25%	0.0275383	0.997786
GO:0048659~smooth muscle cell proliferation	2	4.17%	0.0305604	0.99853
GO:0019935~cyclic-nucleotide-mediated signaling	3	6.25%	0.0311078	0.998315
GO:0001525~angiogenesis	3	6.25%	0.0397633	0.999628
GO:0048856~anatomical structure development	10	20.83%	0.0403647	0.999561
GO:0050794~regulation of cellular process	16	33.33%	0.0406639	0.999458
GO:0032502~developmental process	13	27.08%	0.0417923	0.999434
GO:0007156~homophilic cell adhesion	3	6.25%	0.0417983	0.99928
GO:0033002~muscle cell proliferation	2	4.17%	0.0454987	0.999522
Pathway analysis of the 49 transcripts in the atherosclerotic arterial/IMA cluster.
Term	Count	%	PValue	FDR
hsa04670:Leukocyte transendothelial migration	3	6.25%	0.0356901	0.999328
GO analysis of the 59 genes in the visceral fat cluster.
Term	Count	%	PValue	FDR
GO:0001568~blood vessel development	6	10.17%	0.000238	0.713123
GO:0001944~vasculature development	6	10.17%	0.000256	0.489245
GO:0016337~cell-cell adhesion	6	10.17%	0.00166105	0.945605
GO:0022610~biological adhesion	8	13.56%	0.00772132	0.99971
GO:0007155~cell adhesion	8	13.56%	0.00772132	0.99971
GO:0001525~angiogenesis	4	6.78%	0.00895433	0.99962
GO:0007156~homophilic cell adhesion	4	6.78%	0.00965217	0.999311
GO:0048514~blood vessel morphogenesis	4	6.78%	0.0133946	0.999858
GO:0030334~regulation of cell migration	3	5.08%	0.0143534	0.999784
GO:0007264~small GTPase mediated signal transduction	6	10.17%	0.0159994	0.999791
GO:0048646~anatomical structure formation	4	6.78%	0.0163706	0.999623
GO:0051270~regulation of cell motility	3	5.08%	0.0186226	0.999734
GO:0040012~regulation of locomotion	3	5.08%	0.0206715	0.999784
GO:0040011~locomotion	3	5.08%	0.0211978	0.999678
GO:0007188~G-protein signaling, coupled to cAMP nucleotide second messenger	3	5.08%	0.0267621	0.999925
GO:0009966~regulation of signal transduction	6	10.17%	0.0276388	0.999899
GO:0019933~cAMP-mediated signaling	3	5.08%	0.0303534	0.999927
GO:0051056~regulation of small GTPase mediated signal transduction	4	6.78%	0.0368099	0.999982
GO:0045446~endothelial cell differentiation	2	3.39%	0.038255	0.999979
GO:0007599~hemostasis	3	5.08%	0.0387439	0.999969
GO:0050793~regulation of developmental process	4	6.78%	0.0422856	0.99998
GO:0007265~Ras protein signal transduction	4	6.78%	0.0435098	0.999976
GO:0007154~cell communication	19	32.20%	0.0466739	0.999982
GO:0007187~G-protein signaling, coupled to cyclic nucleotide second messenger	3	5.08%	0.0479086	0.999979
GO:0007266~Rho protein signal transduction	3	5.08%	0.0486437	0.999972
Pathway analysis of the 59 genes in the visceral fat cluster.
Term	Count	%	PValue	FDR
hsa04670:Leukocyte transendothelial migration	4	6.78%	0.0168473	0.967129
hsa04514:Cell adhesion molecules (CAMs)	4	6.78%	0.0213864	0.886124
GO analysis of the 55 transcripts in the carotid lesion cluster.
Term	Count	%	PValue	FDR
GO:0001568~blood vessel development	7	12.96%	8e-06	0.0433212
GO:0001944~vasculature development	7	12.96%	9e-06	0.023951
GO:0001525~angiogenesis	5	9.26%	0.000507	0.588878
GO:0030334~regulation of cell migration	4	7.41%	0.00053	0.5018
GO:0022610~biological adhesion	9	16.67%	0.000733	0.537146
GO:0007155~cell adhesion	9	16.67%	0.000733	0.537146
GO:0051270~regulation of cell motility	4	7.41%	0.000794	0.448941
GO:0048514~blood vessel morphogenesis	5	9.26%	0.000888	0.441973
GO:0040012~regulation of locomotion	4	7.41%	0.000933	0.420142
GO:0040011~locomotion	4	7.41%	0.00097	0.399506
GO:0048646~anatomical structure formation	5	9.26%	0.00117469	0.429592
GO:0007165~signal transduction	19	35.19%	0.00358923	0.79285
GO:0016477~cell migration	5	9.26%	0.00525856	0.881267
GO:0007154~cell communication	19	35.19%	0.0101448	0.978218
GO:0009887~organ morphogenesis	5	9.26%	0.0223071	0.99963
GO:0006928~cell motility	5	9.26%	0.0233694	0.99933
GO:0051674~localization of cell	5	9.26%	0.0233694	0.99933
GO:0019933~cAMP-mediated signaling	3	5.56%	0.0234027	0.999004
GO:0009653~anatomical structure morphogenesis	8	14.81%	0.0254617	0.999201
GO:0032502~developmental process	15	27.78%	0.0313539	0.999768
GO:0045446~endothelial cell differentiation	2	3.70%	0.033343	0.999793
GO:0006468~protein amino acid phosphorylation	6	11.11%	0.0348633	0.999791
GO:0007242~intracellular signaling cascade	9	16.67%	0.0364436	0.999793
GO:0016337~cell-cell adhesion	4	7.41%	0.0390503	0.999837
GO:0007264~small GTPase mediated signal transduction	5	9.26%	0.0395315	0.999792
GO:0019935~cyclic-nucleotide-mediated signaling	3	5.56%	0.0419139	0.999825
GO:0048856~anatomical structure development	11	20.37%	0.045446	0.999883
GO:0048513~organ development	8	14.81%	0.0455032	0.99984
GO:0006796~phosphate metabolic process	7	12.96%	0.0499094	0.999906
GO:0006793~phosphorus metabolic process	7	12.96%	0.0499094	0.999906
Pathway analysis of the 55 transcripts in the carotid lesion cluster.
Term	Count	%	PValue	FDR
hsa04670:Leukocyte transendothelial migration	5	9.26%	0.000793	0.147462
Pathway analysis of the 129 transcripts (128 genes) in the A-module.
Term	Count	%	PValue	FDR
hsa04670:Leukocyte transendothelial migration	8	6.25%	6.6e-05	0.0131171
hsa04514:Cell adhesion molecules (CAMs)	5	3.91%	0.026998	0.936111
31 of 128 genes had a GO_BP annotation.
6 genes where involved in trancription activity.
39 genes of 128 had a KEGG_PATHWAY annotation.
Of the 23 genes in the atherosclerosis module with matches (exact gene match or same Panther family) in TEML,
the aortic root/IMA cluster contained 8, the mediastinal fat cluster 12 and the carotid lesion cluster 12 genes.
In the intersection of all three clusters there was 1 of 6 genes annotated in TEML.
In the overlap between the aortic root/IMA and mediastinal fat there were 2 of 7 genes.
In the overlap between the aortic root/IMA and carotid samples there were 4 of 17 genes.
In the overlap between the mediastinal fat and carotid samples there were 4 of 16 genes.
