# Supplementary material for: Multi-Organ Expression Profiling Uncovers a Gene Module in Coronary Artery Disease Involving Transendothelial Migration of Leukocytes and LIM Domain Binding 2: The Stockholm Atherosclerosis Gene Expression (STAGE) Study
Source: PLoS Genet. 2009 Dec 4;5(12):e1000754. doi: 10.1371/journal.pgen.1000754 (PMC2780352; doi:10.1371/journal.pgen.1000754)
Supplement: Table S7 — TEML pathway genes in DAVID (n = 117). (0.03 MB XLS) [file pgen.1000754.s009.xls]

## Sheet: Table S7
	Table S7. TEML pathway genes in DAVID n=117
	ACTIN, ALPHA CARDIAC
	ACTIN, BETA
	ACTIN, GAMMA, CYTOPLASMIC
	ACTININ, ALPHA 1
	ACTININ, ALPHA 2
	ACTININ, ALPHA 3
	ACTININ, ALPHA 4
	ACTIN-LIKE PROTEIN
	BREAST CANCER ANTI-ESTROGEN RESISTANCE 1
	CADHERIN 5, TYPE 2, VE-CADHERIN (VASCULAR EPITHELIUM)
	CATENIN (CADHERIN-ASSOCIATED PROTEIN), ALPHA 1, 102KDA
	CATENIN (CADHERIN-ASSOCIATED PROTEIN), ALPHA 2
	CATENIN (CADHERIN-ASSOCIATED PROTEIN), ALPHA 3
	CATENIN (CADHERIN-ASSOCIATED PROTEIN), BETA 1, 88KDA
	CATENIN (CADHERIN-ASSOCIATED PROTEIN), DELTA 1
	CD99 ANTIGEN
	CELL DIVISION CYCLE 42 (GTP BINDING PROTEIN, 25KDA)
	CHEMOKINE (C-X-C MOTIF) LIGAND 12 (STROMAL CELL-DERIVED FACTOR 1)
	CHEMOKINE (C-X-C MOTIF) LIGAND 13 (B-CELL CHEMOATTRACTANT)
	CHEMOKINE (C-X-C MOTIF) LIGAND 14
	CHEMOKINE (C-X-C MOTIF) LIGAND 16
	CHEMOKINE (C-X-C MOTIF) RECEPTOR 4
	CLAUDIN 1
	CLAUDIN 10
	CLAUDIN 11 (OLIGODENDROCYTE TRANSMEMBRANE PROTEIN)
	CLAUDIN 14
	CLAUDIN 15
	CLAUDIN 16
	CLAUDIN 17
	CLAUDIN 18
	CLAUDIN 19
	CLAUDIN 2
	CLAUDIN 20
	CLAUDIN 22
	CLAUDIN 23
	CLAUDIN 3
	CLAUDIN 4
	CLAUDIN 5 (TRANSMEMBRANE PROTEIN DELETED IN VELOCARDIOFACIAL SYNDROME)
	CLAUDIN 6
	CLAUDIN 7
	CLAUDIN 8
	CLAUDIN 9
	CYTOCHROME B-245, ALPHA POLYPEPTIDE
	CYTOCHROME B-245, BETA POLYPEPTIDE (CHRONIC GRANULOMATOUS DISEASE)
	F11 RECEPTOR
	GLUCOCORTICOID RECEPTOR DNA BINDING FACTOR 1
	GUANINE NUCLEOTIDE BINDING PROTEIN (G PROTEIN), ALPHA INHIBITING ACTIVITY POLYPEPTIDE 1
	GUANINE NUCLEOTIDE BINDING PROTEIN (G PROTEIN), ALPHA INHIBITING ACTIVITY POLYPEPTIDE 2
	GUANINE NUCLEOTIDE BINDING PROTEIN (G PROTEIN), ALPHA INHIBITING ACTIVITY POLYPEPTIDE 3
	HUEL (C4ORF1)-INTERACTING PROTEIN
	IL2-INDUCIBLE T-CELL KINASE
	INTEGRIN, ALPHA 4 (ANTIGEN CD49D, ALPHA 4 SUBUNIT OF VLA-4 RECEPTOR)
	INTEGRIN, ALPHA L (ANTIGEN CD11A (P180), LYMPHOCYTE FUNCTION-ASSOCIATED ANTIGEN 1; ALPHA POLYPEPTIDE)
	INTEGRIN, ALPHA M (COMPLEMENT COMPONENT 3 RECEPTOR 3 SUBUNIT)
	INTEGRIN, BETA 1 (FIBRONECTIN RECEPTOR, BETA POLYPEPTIDE, ANTIGEN CD29 INCLUDES MDF2, MSK12)
	INTEGRIN, BETA 2 (COMPLEMENT COMPONENT 3 RECEPTOR 3 AND 4 SUBUNIT)
	INTERCELLULAR ADHESION MOLECULE 1 (CD54), HUMAN RHINOVIRUS RECEPTOR
	INTERLEUKIN 8
	JUNCTIONAL ADHESION MOLECULE 2
	JUNCTIONAL ADHESION MOLECULE 3
	MATRIX METALLOPEPTIDASE 2 (GELATINASE A, 72KDA GELATINASE, 72KDA TYPE IV COLLAGENASE)
	MATRIX METALLOPEPTIDASE 9 (GELATINASE B, 92KDA GELATINASE, 92KDA TYPE IV COLLAGENASE)
	MITOGEN-ACTIVATED PROTEIN KINASE 11
	MITOGEN-ACTIVATED PROTEIN KINASE 12
	MITOGEN-ACTIVATED PROTEIN KINASE 13
	MITOGEN-ACTIVATED PROTEIN KINASE 14
	MOESIN
	MYELOID/LYMPHOID OR MIXED-LINEAGE LEUKEMIA (TRITHORAX HOMOLOG, DROSOPHILA); TRANSLOCATED TO, 4
	MYOSIN, LIGHT POLYPEPTIDE 6, ALKALI, SMOOTH MUSCLE AND NON-MUSCLE
	NADPH OXIDASE 1
	NADPH OXIDASE 3
	NEUTROPHIL CYTOSOLIC FACTOR 1, (CHRONIC GRANULOMATOUS DISEASE, AUTOSOMAL 1)
	NEUTROPHIL CYTOSOLIC FACTOR 2 (65KDA, CHRONIC GRANULOMATOUS DISEASE, AUTOSOMAL 2)
	NEUTROPHIL CYTOSOLIC FACTOR 4, 40KDA
	OCCLUDIN
	PAXILLIN
	PHOSPHOINOSITIDE-3-KINASE, CATALYTIC, ALPHA POLYPEPTIDE
	PHOSPHOINOSITIDE-3-KINASE, CATALYTIC, BETA POLYPEPTIDE
	PHOSPHOINOSITIDE-3-KINASE, CATALYTIC, DELTA POLYPEPTIDE
	PHOSPHOINOSITIDE-3-KINASE, CATALYTIC, GAMMA POLYPEPTIDE
	PHOSPHOINOSITIDE-3-KINASE, REGULATORY SUBUNIT 1 (P85 ALPHA)
	PHOSPHOINOSITIDE-3-KINASE, REGULATORY SUBUNIT 2 (P85 BETA)
	PHOSPHOINOSITIDE-3-KINASE, REGULATORY SUBUNIT 3 (P55, GAMMA)
	PHOSPHOINOSITIDE-3-KINASE, REGULATORY SUBUNIT 5, P101
	PHOSPHOLIPASE C, GAMMA 1
	PHOSPHOLIPASE C, GAMMA 2 (PHOSPHATIDYLINOSITOL-SPECIFIC)
	PLATELET FACTOR 4 (CHEMOKINE (C-X-C MOTIF) LIGAND 4)
	PLATELET/ENDOTHELIAL CELL ADHESION MOLECULE (CD31 ANTIGEN)
	PRO-PLATELET BASIC PROTEIN (CHEMOKINE (C-X-C MOTIF) LIGAND 7)
	PROTEIN KINASE C, ALPHA
	PROTEIN KINASE C, BETA 1
	PROTEIN KINASE C, GAMMA
	PROTEIN TYROSINE PHOSPHATASE, NON-RECEPTOR TYPE 11 (NOONAN SYNDROME 1)
	PTK2 PROTEIN TYROSINE KINASE 2
	PTK2B PROTEIN TYROSINE KINASE 2 BETA
	RAP GUANINE NUCLEOTIDE EXCHANGE FACTOR (GEF) 3
	RAP GUANINE NUCLEOTIDE EXCHANGE FACTOR (GEF) 4
	RAP1A, MEMBER OF RAS ONCOGENE FAMILY
	RAP1B, MEMBER OF RAS ONCOGENE FAMILY
	RAS ASSOCIATION (RALGDS/AF-6) DOMAIN FAMILY 5
	RAS HOMOLOG GENE FAMILY, MEMBER A
	RAS HOMOLOG GENE FAMILY, MEMBER H
	RAS-RELATED C3 BOTULINUM TOXIN SUBSTRATE 1 (RHO FAMILY, SMALL GTP BINDING PROTEIN RAC1)
	RAS-RELATED C3 BOTULINUM TOXIN SUBSTRATE 2 (RHO FAMILY, SMALL GTP BINDING PROTEIN RAC2)
	RHO GTPASE ACTIVATING PROTEIN 5
	RHO-ASSOCIATED, COILED-COIL CONTAINING PROTEIN KINASE 1
	RHO-ASSOCIATED, COILED-COIL-CONTAINING PROTEIN KINASE 2
	SIGNAL-INDUCED PROLIFERATION-ASSOCIATED GENE 1
	THY-1 CELL SURFACE ANTIGEN
	TXK TYROSINE KINASE
	VASCULAR CELL ADHESION MOLECULE 1
	VASODILATOR-STIMULATED PHOSPHOPROTEIN
	VAV 1 ONCOGENE
	VAV 2 ONCOGENE
	VAV 3 ONCOGENE
	VILLIN 2 (EZRIN)
	VINCULIN
