# Supplementary material for: Multi-Organ Expression Profiling Uncovers a Gene Module in Coronary Artery Disease Involving Transendothelial Migration of Leukocytes and LIM Domain Binding 2: The Stockholm Atherosclerosis Gene Expression (STAGE) Study
Source: PLoS Genet. 2009 Dec 4;5(12):e1000754. doi: 10.1371/journal.pgen.1000754 (PMC2780352; doi:10.1371/journal.pgen.1000754)
Supplement: Table S8 — Panther family classification of genes in TEML and the atherosclerosis module (http://www.pantherdb.org/). (0.03 MB XLS) [file pgen.1000754.s010.xls]

## Sheet: Table S8
Table S8. Panther family classification of genes in TEML and the atherosclerosis module (http://www.pantherdb.org/).
Term	Genes
PTHR12002:CLAUDIN	CLDN5, CLDN3, CLDN7, CLDN19, CLDN8, CLDN22, CLDN2, CLDN15, CLDN23, CLDN14, CLDN9, CLDN18, CLDN1, CLDN11, CLDN4, CLDN20, CLDN17, CLDN6, CLDN16, CLDN10,
PTHR11708:RAS-RELATED GTPASE	RHOA, RAP1A, RHOH, RAC1, RAP1B, CDC42, RHOC, RAC2,
PTHR23256:TYROSINE PROTEIN KINASE	TXK, TIE1, TEK, PTK2B, PTK2, KDR, EPHB4, ITK,
PTHR22985:SERINE/THREONINE PROTEIN KINASE	PKN3, PRKCB1, PRKCA, PRKCG, PRKCH
PTHR18914:ALPHA CATENIN	CTNNA2, CTNNA1, CTNNA3, VCL,
PTHR10218:GTP-BINDING PROTEIN ALPHA SUBUNIT	GNAI2, GNAI1, GNAI3, GNAZ
PTHR10048:PHOSPHATIDYLINOSITOL KINASE	PIK3CA, PIK3CB, PIK3CG, PIK3CD,
PTHR10179:CXC CHEMOKINE	PF4, IL8, PPBP, CXCL13,
PTHR11295:CDC2, MAP KINASE-RELATED	MAPK13, MAPK11, MAPK12, MAPK14,
PTHR11915:SPECTRIN-LIKE CELL STRUCTURE PROTEIN	ACTN2, ACTN4, ACTN1, ACTN3,
PTHR12231:CTX-RELATED TYPE I TRANSMEMBRANE PROTEIN	JAM2, F11R, JAM3, ESAM
PTHR18958:ANKYRIN REPEAT-CONTAINING	PPP1R16B, ANKRD47, SOX7, ANKRD29
PTHR10903:AIG1	GIMAP2, GIMAP4, GIMAP8,
PTHR10596:CADHERIN	PCDH12, PCDH19, CDH5
PTHR11972:NADPH OXIDASE	CYBB, NOX1, NOX3,
PTHR12138:HUMAN UNCHARACTERIZED PROTEIN	CALCRL, TSPAN5, FUT1,
PTHR19264:G-PROTEIN COUPLED RECEPTOR	AVPR2, CXCR4, AGTRL1
PTHR10155:PHOSPHATIDYLINOSITOL 3-KINASE REGULATORY SUBUNIT	PIK3R3, PIK3R1, PIK3R2,
PTHR22826:RHO GUANINE EXCHANGE FACTOR-RELATED	VAV2, VAV3, VAV1,
PTHR23220:INTEGRIN ALPHA	ITGAL, ITGAM, ITGA4,
PTHR10270:SOX TRANSCRIPTION FACTORS	SOX17, SOX7,
PTHR23192:OLFACTOMEDIN-RELATED	OLFM1, OLFML2A,
PTHR10082:INTEGRIN BETA SUBUNIT	ITGB1, ITGB2,
PTHR23280:4.1 G PROTEIN	EPB41L3, FRMD3,
PTHR12011:G-PROTEIN COUPLED RECEPTOR	CALCRL, GPR116,
PTHR23178:CHIMERIN-RELATED RHO- GTPASE-ACTIVATING PROTEIN	ARHGAP5, GRLF1,
PTHR22982:CALCIUM/CALMODULIN-DEPENDENT PROTEIN KINASE-RELATED	MKNK2, SNRK,
PTHR11201:EGF-LIKE DOMAIN PROTEIN	NOTCH4, CLEC14A,
PTHR10201:MATRIX METALLOPROTEINASE	MMP2, MMP9,
PTHR13999:INTERFERON INDUCIBLE TRANSMEMBRANE PROTEIN	IFITM2, IFITM3,
PTHR23154:LEUCINE-RICH TRANSMEMBRANE PROTEINS	TLR3, LRRC32,
PTHR10336:PHOSPHOLIPASE C	PLCG1, PLCG2
PTHR19134:PROTEIN-TYROSINE PHOSPHATASE	PTPRB, PTPN11
PTHR10489:CELL ADHESION MOLECULE	ROBO4, VCAM1
PTHR18973:LIM DOMAIN CONTAINING PROTEIN	PXN, CRIP2
PTHR11260:GLUTATHIONE S-TRANSFERASE, GST, SUPERFAMILY, GST DOMAIN CONTAINING	CLIC5, CLIC2,
PTHR23113:GUANINE NUCLEOTIDE EXCHANGE FACTOR	RAPGEF3, RAPGEF4
Genes that belong to both groups are highlighted in red, only TEML genes in black, only atherosclerosis module genes in green and atherosclerosis module genes that are in the same Panther family as TEML genes in blue.
