# Supplementary material for: Multi-Organ Expression Profiling Uncovers a Gene Module in Coronary Artery Disease Involving Transendothelial Migration of Leukocytes and LIM Domain Binding 2: The Stockholm Atherosclerosis Gene Expression (STAGE) Study
Source: PLoS Genet. 2009 Dec 4;5(12):e1000754. doi: 10.1371/journal.pgen.1000754 (PMC2780352; doi:10.1371/journal.pgen.1000754)
Supplement: Table S9 — 2,832 genes previously associated to CAD. (0.38 MB XLS) [file pgen.1000754.s011.xls]

## Sheet: Table S9
Table S9. 2832 genes previously associated to CAD.
Genes highlighted in blue are also found in the module containing 128 genes in Table S5.
RefSeq	Gene symb	Gene name
NM_006411	AGPAT1	1-acylglycerol-3-phosphate O-acyltransferase 1 (lysophosphatidic acid acyltransferase, alpha)
NM_001012727	AGPAT2	1-acylglycerol-3-phosphate O-acyltransferase 2 (lysophosphatidic acid acyltransferase, beta)
NM_006412	AGPAT2	1-acylglycerol-3-phosphate O-acyltransferase 2 (lysophosphatidic acid acyltransferase, beta)
NM_020132	AGPAT3	1-acylglycerol-3-phosphate O-acyltransferase 3
NM_001012733	AGPAT4	1-acylglycerol-3-phosphate O-acyltransferase 4 (lysophosphatidic acid acyltransferase, delta)
NM_020133	AGPAT4	1-acylglycerol-3-phosphate O-acyltransferase 4 (lysophosphatidic acid acyltransferase, delta)
NM_018361	AGPAT5	1-acylglycerol-3-phosphate O-acyltransferase 5 (lysophosphatidic acid acyltransferase, epsilon)
NM_033133	CNP	2',3'-cyclic nucleotide 3' phosphodiesterase
NM_001359	DECR1	2,4-dienoyl CoA reductase 1, mitochondrial
NM_014762	DHCR24	24-dehydrocholesterol reductase
NM_000859	HMGCR	3-hydroxy-3-methylglutaryl-Coenzyme A reductase
NM_002130	HMGCS1	3-hydroxy-3-methylglutaryl-Coenzyme A synthase 1 (soluble)
NM_005518	HMGCS2	3-hydroxy-3-methylglutaryl-Coenzyme A synthase 2 (mitochondrial)
NM_000191	HMGCL	3-hydroxymethyl-3-methylglutaryl-Coenzyme A lyase (hydroxymethylglutaricaciduria)
NM_000436	OXCT1	3-oxoacid CoA transferase 1
NM_002613	PDPK1	3-phosphoinositide dependent protein kinase-1
NM_002150	HPD	4-hydroxyphenylpyruvate dioxygenase
NM_014595	NT5C	5', 3'-nucleotidase, cytosolic
NM_005957	MTHFR	5,10-methylenetetrahydrofolate reductase (NADPH)
NM_004044	ATIC	5-aminoimidazole-4-carboxamide ribonucleotide formyltransferase/IMP cyclohydrolase
NM_001009811	AZI1	5-azacytidine induced 1
NM_014984	AZI1	5-azacytidine induced 1
NM_000524	HTR1A	5-hydroxytryptamine (serotonin) receptor 1A
NM_000863	HTR1B	5-hydroxytryptamine (serotonin) receptor 1B
NM_000864	HTR1D	5-hydroxytryptamine (serotonin) receptor 1D
NM_000621	HTR2A	5-hydroxytryptamine (serotonin) receptor 2A
NM_000868	HTR2C	5-hydroxytryptamine (serotonin) receptor 2C
NM_000870	HTR4	5-hydroxytryptamine (serotonin) receptor 4
NM_000254	MTR	5-methyltetrahydrofolate-homocysteine methyltransferase
NM_002454	MTRR	5-methyltetrahydrofolate-homocysteine methyltransferase reductase
NM_012229	NT5C2	5'-nucleotidase, cytosolic II
NM_001002009	NT5C3	5'-nucleotidase, cytosolic III
NM_016489	NT5C3	5'-nucleotidase, cytosolic III
NM_002526	NT5E	5'-nucleotidase, ecto (CD73)
NM_000317	PTS	6-pyruvoyltetrahydropterin synthase
NM_001360	DHCR7	7-dehydrocholesterol reductase
NM_016826	OGG1	8-oxoguanine DNA glycosylase
NM_007011	ABHD2	abhydrolase domain containing 2
NM_005759	ABI2	abl interactor 2
NM_000019	ACAT1	acetyl-Coenzyme A acetyltransferase 1 (acetoacetyl Coenzyme A thiolase)
NM_005891	ACAT2	acetyl-Coenzyme A acetyltransferase 2 (acetoacetyl Coenzyme A thiolase)
NM_001607	ACAA1	acetyl-Coenzyme A acyltransferase 1 (peroxisomal 3-oxoacyl-Coenzyme A thiolase)
NM_006111	ACAA2	acetyl-Coenzyme A acyltransferase 2 (mitochondrial 3-oxoacyl-Coenzyme A thiolase)
NM_198834	ACACA	acetyl-Coenzyme A carboxylase alpha
NM_001093	ACACB	acetyl-Coenzyme A carboxylase beta
NM_015665	AAAS	achalasia, adrenocortical insufficiency, alacrimia (Allgrove, triple-A)
NM_004300	ACP1	acid phosphatase 1, soluble
NM_018269	ADI1	acireductone dioxygenase 1
NM_001097	ACR	acrosin
NM_001613	ACTA2	actin, alpha 2, smooth muscle, aorta
NM_001101	ACTB	actin, beta
NM_001614	ACTG1	actin, gamma 1
NM_139166	ABRA	actin-binding Rho activating protein
NM_001627	ALCAM	activated leukocyte cell adhesion molecule
NM_005171	ATF1	activating transcription factor 1
NM_001880	ATF2	activating transcription factor 2
NM_001030287	ATF3	activating transcription factor 3
NM_001674	ATF3	activating transcription factor 3
NM_001092	ABR	active BCR-related gene
NM_000020	ACVRL1	activin A receptor type II-like 1
NM_015162	ACSBG1	acyl-CoA synthetase bubblegum family member 1
NM_001995	ACSL1	acyl-CoA synthetase long-chain family member 1
NM_004457	ACSL3	acyl-CoA synthetase long-chain family member 3
NM_004458	ACSL4	acyl-CoA synthetase long-chain family member 4
NM_016234	ACSL5	acyl-CoA synthetase long-chain family member 5
NM_001009185	ACSL6	acyl-CoA synthetase long-chain family member 6
NM_015256	ACSL6	acyl-CoA synthetase long-chain family member 6
NM_005622	ACSM3	acyl-CoA synthetase medium-chain family member 3
NM_018677	ACSS2	acyl-CoA synthetase short-chain family member 2
NM_000017	ACADS	acyl-Coenzyme A dehydrogenase, C-2 to C-3 short chain
NM_000016	ACADM	acyl-Coenzyme A dehydrogenase, C-4 to C-12 straight chain
NM_001608	ACADL	acyl-Coenzyme A dehydrogenase, long chain
NM_001609	ACADSB	acyl-Coenzyme A dehydrogenase, short/branched chain
NM_000018	ACADVL	acyl-Coenzyme A dehydrogenase, very long chain
NM_004035	ACOX1	acyl-Coenzyme A oxidase 1, palmitoyl
NM_003500	ACOX2	acyl-Coenzyme A oxidase 2, branched chain
NM_003501	ACOX3	acyl-Coenzyme A oxidase 3, pristanoyl
NM_054028	AMAC1L2	acyl-malonyl condensing enzyme 1-like 2
NM_001110	ADAM10	ADAM metallopeptidase domain 10
NM_021641	ADAM12	ADAM metallopeptidase domain 12 (meltrin alpha)
NM_003815	ADAM15	ADAM metallopeptidase domain 15 (metargidin)
NM_003183	ADAM17	ADAM metallopeptidase domain 17 (tumor necrosis factor, alpha, converting enzyme)
NM_014265	ADAM28	ADAM metallopeptidase domain 28
NM_001109	ADAM8	ADAM metallopeptidase domain 8
NM_001005845	ADAM9	ADAM metallopeptidase domain 9 (meltrin gamma)
NM_006988	ADAMTS1	ADAM metallopeptidase with thrombospondin type 1 motif, 1
NM_139025	ADAMTS13	ADAM metallopeptidase with thrombospondin type 1 motif, 13
NM_005099	ADAMTS4	ADAM metallopeptidase with thrombospondin type 1 motif, 4
NM_007038	ADAMTS5	ADAM metallopeptidase with thrombospondin type 1 motif, 5 (aggrecanase-2)
NM_001119	ADD1	adducin 1 (alpha)
NM_014189	ADD1	adducin 1 (alpha)
NM_000038	APC	adenomatosis polyposis coli
NM_000674	ADORA1	adenosine A1 receptor
NM_000675	ADORA2A	adenosine A2a receptor
NM_000036	AMPD1	adenosine monophosphate deaminase 1 (isoform M)
NM_001117	ADCYAP1	adenylate cyclase activating polypeptide 1 (pituitary)
NM_015999	ADIPOR1	adiponectin receptor 1
NM_024551	ADIPOR2	adiponectin receptor 2
NM_004797	ADIPOQ	adiponectin, C1Q and collagen domain containing
NM_025225	ADPN	adiponutrin
NM_001122	ADFP	adipose differentiation-related protein
NM_001125	ADPRH	ADP-ribosylarginine hydrolase
NM_006421	ARFGEF1	ADP-ribosylation factor guanine nucleotide-exchange factor 1(brefeldin A-inhibited)
NM_012402	ARFIP2	ADP-ribosylation factor interacting protein 2 (arfaptin 2)
NM_000678	ADRA1D	adrenergic, alpha-1D-, receptor
NM_000681	ADRA2A	adrenergic, alpha-2A-, receptor
NM_000682	ADRA2B	adrenergic, alpha-2B-, receptor
NM_000683	ADRA2C	adrenergic, alpha-2C-, receptor
NM_001619	ADRBK1	adrenergic, beta, receptor kinase 1
NM_000684	ADRB1	adrenergic, beta-1-, receptor
NM_000024	ADRB2	adrenergic, beta-2-, receptor, surface
NM_000025	ADRB3	adrenergic, beta-3-, receptor
NM_022914	ACD	adrenocortical dysplasia homolog (mouse)
NM_007264	ADMR	adrenomedullin receptor
NM_001136	AGER	advanced glycosylation end product-specific receptor
NM_001129	AEBP1	AE binding protein 1
NM_014423	AFF4	AF4/FMR2 family, member 4
NM_001133	AFM	afamin
NM_001672	ASIP	agouti signaling protein, nonagouti homolog (mouse)
NM_012111	AHSA1	AHA1, activator of heat shock 90kDa protein ATPase homolog 1 (yeast)
NM_001150	ANPEP	alanyl (membrane) aminopeptidase (aminopeptidase N, aminopeptidase M, microsomal aminopeptidase, CD1
NM_000667	ADH1A	alcohol dehydrogenase 1A (class I), alpha polypeptide
NM_000669	ADH1C	alcohol dehydrogenase 1C (class I), gamma polypeptide
NM_000670	ADH4	alcohol dehydrogenase 4 (class II), pi polypeptide
NM_000671	ADH5	alcohol dehydrogenase 5 (class III), chi polypeptide
NM_000672	ADH6	alcohol dehydrogenase 6 (class V)
NM_000673	ADH7	alcohol dehydrogenase 7 (class IV), mu or sigma polypeptide
NM_000668	ADH1B	alcohol dehydrogenase IB (class I), beta polypeptide
NM_000689	ALDH1A1	aldehyde dehydrogenase 1 family, member A1
NM_170696	ALDH1A2	aldehyde dehydrogenase 1 family, member A2
NM_000692	ALDH1B1	aldehyde dehydrogenase 1 family, member B1
NM_000690	ALDH2	aldehyde dehydrogenase 2 family (mitochondrial)
NM_000382	ALDH3A2	aldehyde dehydrogenase 3 family, member A2
NM_000691	ALDH3A1	aldehyde dehydrogenase 3 family, memberA1
NM_170726	ALDH4A1	aldehyde dehydrogenase 4 family, member A1
NM_001182	ALDH7A1	aldehyde dehydrogenase 7 family, member A1
NM_000696	ALDH9A1	aldehyde dehydrogenase 9 family, member A1
NM_001818	AKR1C4	aldo-keto reductase family 1, member C4 (chlordecone reductase; 3-alpha hydroxysteroid dehydrogenase
NM_005989	AKR1D1	aldo-keto reductase family 1, member D1 (delta 4-3-ketosteroid-5-beta-reductase)
NM_001631	ALPI	alkaline phosphatase, intestinal
NM_000478	ALPL	alkaline phosphatase, liver/bone/kidney
NM_006020	ALKBH1	alkB, alkylation repair homolog 1 (E. coli)
NM_003659	AGPS	alkylglycerone phosphate synthase
NM_018436	ALLC	allantoicase
NM_001623	AIF1	allograft inflammatory factor 1
NM_001633	AMBP	alpha-1-microglobulin/bikunin precursor
NM_001622	AHSG	alpha-2-HS-glycoprotein
NM_000014	A2M	alpha-2-macroglobulin
NM_001134	AFP	alpha-fetoprotein
NM_014324	AMACR	alpha-methylacyl-CoA racemase
NM_015120	ALMS1	Alstrom syndrome 1
NM_024083	ASPSCR1	alveolar soft part sarcoma chromosome region, candidate 1
NM_001142	AMELX	amelogenin (amelogenesis imperfecta 1, X-linked)
NM_001158	AOC2	amine oxidase, copper containing 2 (retina-specific)
NM_009590	AOC2	amine oxidase, copper containing 2 (retina-specific)
NM_003734	AOC3	amine oxidase, copper containing 3 (vascular adhesion protein 1)
NM_001130	AES	amino-terminal enhancer of split
NM_001657	AREG	amphiregulin (schwannoma-derived growth factor)
NM_000028	AGL	amylo-1, 6-glucosidase, 4-alpha-glucanotransferase (glycogen debranching enzyme, glycogen storage di
NM_000484	APP	amyloid beta (A4) precursor protein (peptidase nexin-II, Alzheimer disease)
NM_001639	APCS	amyloid P component, serum
NM_004304	ALK	anaplastic lymphoma kinase (Ki-1)
NM_000044	AR	androgen receptor (dihydrotestosterone receptor; testicular feminization; spinal and bulbar muscular
NM_018046	AGGF1	angiogenic factor with G patch and FHA domains 1
NM_001145	ANG	angiogenin, ribonuclease, RNase A family, 5
NM_001146	ANGPT1	angiopoietin 1
NM_001147	ANGPT2	angiopoietin 2
NM_014495	ANGPTL3	angiopoietin-like 3
NM_016109	ANGPTL4	angiopoietin-like 4
NM_031917	ANGPTL6	angiopoietin-like 6
NM_000789	ACE	angiotensin I converting enzyme (peptidyl-dipeptidase A) 1
NM_021804	ACE2	angiotensin I converting enzyme (peptidyl-dipeptidase A) 2
NM_000685	AGTR1	angiotensin II receptor, type 1
NM_000686	AGTR2	angiotensin II receptor, type 2
NM_005161	AGTRL1	angiotensin II receptor-like 1
NM_000029	AGT	angiotensinogen (serpin peptidase inhibitor, clade A, member 8)
NM_018685	ANLN	anillin, actin binding protein (scraps homolog, Drosophila)
NM_054027	ANKH	ankylosis, progressive homolog (mouse)
NM_013275	ANKRD11	ankyrin repeat domain 11
NM_001153	ANXA4	annexin A4
NM_001154	ANXA5	annexin A5
NM_002417	MKI67	antigen identified by monoclonal antibody Ki-67
NM_005929	MFI2	antigen p97 (melanoma associated) identified by monoclonal antibodies 133.2 and 96.5
NM_005876	APEG1	aortic preferentially expressed gene 1
NM_017413	APLN	apelin, AGTRL1 ligand
NM_001641	APEX1	APEX nuclease (multifunctional DNA repair enzyme) 1
NM_000039	APOA1	apolipoprotein A-I
NM_144772	APOA1BP	apolipoprotein A-I binding protein
NM_001643	APOA2	apolipoprotein A-II
NM_000482	APOA4	apolipoprotein A-IV
NM_052968	APOA5	apolipoprotein A-V
NM_000384	APOB	apolipoprotein B (including Ag(x) antigen)
NM_001644	APOBEC1	apolipoprotein B mRNA editing enzyme, catalytic polypeptide 1
NM_001645	APOC1	apolipoprotein C-I
NM_000483	APOC2	apolipoprotein C-II
NM_000040	APOC3	apolipoprotein C-III
NM_001646	APOC4	apolipoprotein C-IV
NM_001647	APOD	apolipoprotein D
NM_000041	APOE	apolipoprotein E
NM_001638	APOF	apolipoprotein F
NM_000042	APOH	apolipoprotein H (beta-2-glycoprotein I)
NM_145343	APOL1	apolipoprotein L, 1
NM_030882	APOL2	apolipoprotein L, 2
NM_145641	APOL3	apolipoprotein L, 3
NM_030643	APOL4	apolipoprotein L, 4
NM_030642	APOL5	apolipoprotein L, 5
NM_030641	APOL6	apolipoprotein L, 6
NM_019101	APOM	apolipoprotein M
NM_006595	API5	apoptosis inhibitor 5
NM_017692	APTX	aprataxin
NM_198098	AQP1	aquaporin 1 (channel-forming integral protein, 28kDa, CO blood group)
NM_000697	ALOX12	arachidonate 12-lipoxygenase
NM_001140	ALOX15	arachidonate 15-lipoxygenase
NM_000698	ALOX5	arachidonate 5-lipoxygenase
NM_001629	ALOX5AP	arachidonate 5-lipoxygenase-activating protein
NM_001655	ARCN1	archain 1
NM_003491	ARD1A	ARD1 homolog A, N-acetyltransferase (S. cerevisiae)
NM_001172	ARG2	arginase, type II
NM_000490	AVP	arginine vasopressin (neurophysin II, antidiuretic hormone, diabetes insipidus, neurohypophyseal)
NM_012102	RERE	arginine-glutamic acid dipeptide (RE) repeats
NM_002887	RARS	arginyl-tRNA synthetase
NM_004317	ASNA1	arsA arsenite transporter, ATP-binding, homolog 1 (bacterial)
NM_001621	AHR	aryl hydrocarbon receptor
NM_001668	ARNT	aryl hydrocarbon receptor nuclear translocator
NM_001030272	ARNTL	aryl hydrocarbon receptor nuclear translocator-like
NM_001178	ARNTL	aryl hydrocarbon receptor nuclear translocator-like
NM_020183	ARNTL2	aryl hydrocarbon receptor nuclear translocator-like 2
NM_001086	AADAC	arylacetamide deacetylase (esterase)
NM_000487	ARSA	arylsulfatase A
NM_000046	ARSB	arylsulfatase B
NM_012100	DNPEP	aspartyl aminopeptidase
NM_000027	AGA	aspartylglucosaminidase
NM_017519	ARID1B	AT rich interactive domain 1B (SWI1-like)
NM_020732	ARID1B	AT rich interactive domain 1B (SWI1-like)
NM_016374	ARID4B	AT rich interactive domain 4B (RBP1- like)
NM_000051	ATM	ataxia telangiectasia mutated (includes complementation groups A, C and D)
NM_000332	ATXN1	ataxin 1
NM_001096	ACLY	ATP citrate lyase
NM_007100	ATP5I	ATP synthase, H+ transporting, mitochondrial F0 complex, subunit E
NM_001001937	ATP5A1	ATP synthase, H+ transporting, mitochondrial F1 complex, alpha subunit 1, cardiac muscle
NM_004046	ATP5A1	ATP synthase, H+ transporting, mitochondrial F1 complex, alpha subunit 1, cardiac muscle
NM_001681	ATP2A2	ATPase, Ca++ transporting, cardiac muscle, slow twitch 2
NM_001001323	ATP2B1	ATPase, Ca++ transporting, plasma membrane 1
NM_001001331	ATP2B2	ATPase, Ca++ transporting, plasma membrane 2
NM_005603	ATP8B1	ATPase, Class I, type 8B, member 1
NM_006045	ATP9A	ATPase, Class II, type 9A
NM_198531	ATP9B	ATPase, Class II, type 9B
NM_000052	ATP7A	ATPase, Cu++ transporting, alpha polypeptide (Menkes syndrome)
NM_000053	ATP7B	ATPase, Cu++ transporting, beta polypeptide
NM_001694	ATP6V0C	ATPase, H+ transporting, lysosomal 16kDa, V0 subunit c
NM_001183	ATP6AP1	ATPase, H+ transporting, lysosomal accessory protein 1
NM_005502	ABCA1	ATP-binding cassette, sub-family A (ABC1), member 1
NM_001606	ABCA2	ATP-binding cassette, sub-family A (ABC1), member 2
NM_000350	ABCA4	ATP-binding cassette, sub-family A (ABC1), member 4
NM_000927	ABCB1	ATP-binding cassette, sub-family B (MDR/TAP), member 1
NM_003742	ABCB11	ATP-binding cassette, sub-family B (MDR/TAP), member 11
NM_000443	ABCB4	ATP-binding cassette, sub-family B (MDR/TAP), member 4
NM_004299	ABCB7	ATP-binding cassette, sub-family B (MDR/TAP), member 7
NM_000392	ABCC2	ATP-binding cassette, sub-family C (CFTR/MRP), member 2
NM_001171	ABCC6	ATP-binding cassette, sub-family C (CFTR/MRP), member 6
NM_000352	ABCC8	ATP-binding cassette, sub-family C (CFTR/MRP), member 8
NM_000033	ABCD1	ATP-binding cassette, sub-family D (ALD), member 1
NM_016818	ABCG1	ATP-binding cassette, sub-family G (WHITE), member 1
NM_004827	ABCG2	ATP-binding cassette, sub-family G (WHITE), member 2
NM_022169	ABCG4	ATP-binding cassette, sub-family G (WHITE), member 4
NM_022436	ABCG5	ATP-binding cassette, sub-family G (WHITE), member 5 (sterolin 1)
NM_022437	ABCG8	ATP-binding cassette, sub-family G (WHITE), member 8 (sterolin 2)
NM_004045	ATOX1	ATX1 antioxidant protein 1 homolog (yeast)
NM_017900	AURKAIP1	aurora kinase A interacting protein 1
NM_001015878	AURKC	aurora kinase C
NM_003160	AURKC	aurora kinase C
NM_000383	AIRE	autoimmune regulator (autoimmune polyendocrinopathy candidiasis ectodermal dystrophy)
NM_001699	AXL	AXL receptor tyrosine kinase
NM_001700	AZU1	azurocidin 1 (cationic antimicrobial protein 37)
NM_001715	BLK	B lymphoid tyrosine kinase
NM_001166	BIRC2	baculoviral IAP repeat-containing 2
NM_001165	BIRC3	baculoviral IAP repeat-containing 3
NM_001167	BIRC4	baculoviral IAP repeat-containing 4
NM_001012270	BIRC5	baculoviral IAP repeat-containing 5 (survivin)
NM_003860	BANF1	barrier to autointegration factor 1
NM_080606	BHLHB4	basic helix-loop-helix domain containing, class B, 4
NM_001728	BSG	basigin (OK blood group)
NM_000633	BCL2	B-cell CLL/lymphoma 2
NM_000657	BCL2	B-cell CLL/lymphoma 2
NM_013314	BLNK	B-cell linker
NM_033503	BMF	Bcl2 modifying factor
NM_004052	BNIP3	BCL2/adenovirus E1B 19kDa interacting protein 3
NM_001188	BAK1	BCL2-antagonist/killer 1
NM_014739	BCLAF1	BCL2-associated transcription factor 1
NM_001197	BIK	BCL2-interacting killer (apoptosis-inducing)
NM_001191	BCL2L1	BCL2-like 1
NM_006538	BCL2L11	BCL2-like 11 (apoptosis facilitator)
NM_032515	BOK	BCL2-related ovarian killer
NM_004049	BCL2A1	BCL2-related protein A1
NM_004328	BCS1L	BCS1-like (yeast)
NM_032667	BSCL2	Bernardinelli-Seip congenital lipodystrophy 2 (seipin)
NM_018644	B3GAT1	beta-1,3-glucuronyltransferase 1 (glucuronosyltransferase P)
NM_153446	B4GALNT2	beta-1,4-N-acetyl-galactosaminyl transferase 2
NM_004048	B2M	beta-2-microglobulin
NM_017429	BCMO1	beta-carotene 15,15'-monooxygenase 1
NM_001729	BTC	betacellulin
NM_001713	BHMT	betaine-homocysteine methyltransferase
NM_001701	BAAT	bile acid Coenzyme A: amino acid N-acyltransferase (glycine N-choloyltransferase)
NM_000057	BLM	Bloom syndrome
NM_012342	BAMBI	BMP and activin membrane-bound inhibitor homolog (Xenopus laevis)
NM_133468	BMPER	BMP binding endothelial regulator
NM_017593	BMP2K	BMP2 inducible kinase
NM_033254	BOC	Boc homolog (mouse)
NM_199173	BGLAP	bone gamma-carboxyglutamate (gla) protein (osteocalcin)
NM_001200	BMP2	bone morphogenetic protein 2
NM_001202	BMP4	bone morphogenetic protein 4
NM_001718	BMP6	bone morphogenetic protein 6
NM_001719	BMP7	bone morphogenetic protein 7 (osteogenic protein 1)
NM_001204	BMPR2	bone morphogenetic protein receptor, type II (serine/threonine kinase)
NM_000710	BDKRB1	bradykinin receptor B1
NM_000623	BDKRB2	bradykinin receptor B2
NM_170734	BDNF	brain-derived neurotrophic factor
NM_170735	BDNF	brain-derived neurotrophic factor
NM_005504	BCAT1	branched chain aminotransferase 1, cytosolic
NM_000709	BCKDHA	branched chain keto acid dehydrogenase E1, alpha polypeptide
NM_032043	BRIP1	BRCA1 interacting protein C-terminal helicase 1
NM_014567	BCAR1	breast cancer anti-estrogen resistance 1
NM_001519	BRF1	BRF1 homolog, subunit of RNA polymerase III transcription initiation factor IIIB (S. cerevisiae)
NM_014577	BRD1	bromodomain containing 1
NM_000061	BTK	Bruton agammaglobulinemia tyrosine kinase
NM_006763	BTG2	BTG family, member 2
NM_003986	BBOX1	butyrobetaine (gamma), 2-oxoglutarate dioxygenase (gamma-butyrobetaine hydroxylase) 1
NM_000055	BCHE	butyrylcholinesterase
NM_001011551	C1GALT1C1	C1GALT1-specific chaperone 1
NM_152692	C1GALT1C1	C1GALT1-specific chaperone 1
NM_004360	CDH1	cadherin 1, type 1, E-cadherin (epithelial)
NM_001257	CDH13	cadherin 13, H-cadherin (heart)
NM_004933	CDH15	cadherin 15, M-cadherin (myotubule)
NM_004063	CDH17	cadherin 17, LI cadherin (liver-intestine)
NM_001792	CDH2	cadherin 2, type 1, N-cadherin (neuronal)
NM_001793	CDH3	cadherin 3, type 1, P-cadherin (placental)
NM_001794	CDH4	cadherin 4, type 1, R-cadherin (retinal)
NM_001795	CDH5	cadherin 5, type 2, VE-cadherin (vascular epithelium)
NM_022124	CDH23	cadherin-like 23
NM_052836	CDH23	cadherin-like 23
NM_004929	CALB1	calbindin 1, 28kDa
NM_005795	CALCRL	calcitonin receptor-like
NM_001741	CALCA	calcitonin/calcitonin-related polypeptide, alpha
NM_006383	CIB2	calcium and integrin binding family member 2
NM_006077	CBARA1	calcium binding atopy-related autoantigen 1
NM_016289	CAB39	calcium binding protein 39
NM_000725	CACNB3	calcium channel, voltage-dependent, beta 3 subunit
NM_000719	CACNA1C	calcium channel, voltage-dependent, L type, alpha 1C subunit
NM_000069	CACNA1S	calcium channel, voltage-dependent, L type, alpha 1S subunit
NM_000068	CACNA1A	calcium channel, voltage-dependent, P/Q type, alpha 1A subunit
NM_023035	CACNA1A	calcium channel, voltage-dependent, P/Q type, alpha 1A subunit
NM_171825	CAMK2A	calcium/calmodulin-dependent protein kinase (CaM kinase) II alpha
NM_001744	CAMK4	calcium/calmodulin-dependent protein kinase IV
NM_000388	CASR	calcium-sensing receptor (hypocalciuric hypercalcemia 1, severe neonatal hyperparathyroidism)
NM_033140	CALD1	caldesmon 1
NM_021251	CAPN10	calpain 10
NM_022131	CLSTN2	calsyntenin 2
NM_014718	CLSTN3	calsyntenin 3
NM_004379	CREB1	cAMP responsive element binding protein 1
NM_006368	CREB3	cAMP responsive element binding protein 3
NM_033181	CNR1	cannabinoid receptor 1 (brain)
NM_001841	CNR2	cannabinoid receptor 2 (macrophage)
NM_015125	CIC	capicua homolog (Drosophila)
NM_018366	CNO	cappuccino homolog (mouse)
NM_004273	CHST3	carbohydrate (chondroitin 6) sulfotransferase 3
NM_001738	CA1	carbonic anhydrase I
NM_000067	CA2	carbonic anhydrase II
NM_005181	CA3	carbonic anhydrase III, muscle specific
NM_000717	CA4	carbonic anhydrase IV
NM_001739	CA5A	carbonic anhydrase VA, mitochondrial
NM_007220	CA5B	carbonic anhydrase VB, mitochondrial
NM_001014435	CA7	carbonic anhydrase VII
NM_004056	CA8	carbonic anhydrase VIII
NM_020178	CA10	carbonic anhydrase X
NM_001807	CEL	carboxyl ester lipase (bile salt-stimulated lipase)
NM_001025194	CES1	carboxylesterase 1 (monocyte/macrophage serine esterase 1)
NM_003869	CES2	carboxylesterase 2 (intestine, liver)
NM_001872	CPB2	carboxypeptidase B2 (plasma, carboxypeptidase U)
NM_001873	CPE	carboxypeptidase E
NM_001005502	CPM	carboxypeptidase M
NM_001308	CPN1	carboxypeptidase N, polypeptide 1, 50kD
NM_001024912	CEACAM1	carcinoembryonic antigen-related cell adhesion molecule 1 (biliary glycoprotein)
NM_001712	CEACAM1	carcinoembryonic antigen-related cell adhesion molecule 1 (biliary glycoprotein)
NM_004363	CEACAM5	carcinoembryonic antigen-related cell adhesion molecule 5
NM_002483	CEACAM6	carcinoembryonic antigen-related cell adhesion molecule 6 (non-specific cross reacting antigen)
NM_013246	CLCF1	cardiotrophin-like cytokine factor 1
NM_000755	CRAT	carnitine acetyltransferase
NM_021151	CROT	carnitine O-octanoyltransferase
NM_001031847	CPT1A	carnitine palmitoyltransferase 1A (liver)
NM_001876	CPT1A	carnitine palmitoyltransferase 1A (liver)
NM_004377	CPT1B	carnitine palmitoyltransferase 1B (muscle)
NM_000098	CPT2	carnitine palmitoyltransferase II
NM_006371	CRTAP	cartilage associated protein
NM_001896	CSNK2A2	casein kinase 2, alpha prime polypeptide
NM_003879	CFLAR	CASP8 and FADD-like apoptosis regulator
NM_001223	CASP1	caspase 1, apoptosis-related cysteine peptidase (interleukin 1, beta, convertase)
NM_032983	CASP2	caspase 2, apoptosis-related cysteine peptidase (neural precursor cell expressed, developmentally do
NM_004346	CASP3	caspase 3, apoptosis-related cysteine peptidase
NM_033338	CASP7	caspase 7, apoptosis-related cysteine peptidase
NM_033355	CASP8	caspase 8, apoptosis-related cysteine peptidase
NM_032996	CASP9	caspase 9, apoptosis-related cysteine peptidase
NM_000754	COMT	catechol-O-methyltransferase
NM_004389	CTNNA2	catenin (cadherin-associated protein), alpha 2
NM_003798	CTNNAL1	catenin (cadherin-associated protein), alpha-like 1
NM_001904	CTNNB1	catenin (cadherin-associated protein), beta 1, 88kDa
NM_001012329	CTNNBIP1	catenin, beta interacting protein 1
NM_001814	CTSC	cathepsin C
NM_001909	CTSD	cathepsin D (lysosomal aspartyl peptidase)
NM_004390	CTSH	cathepsin H
NM_001912	CTSL	cathepsin L
NM_004079	CTSS	cathepsin S
NM_001753	CAV1	caveolin 1, caveolae protein, 22kDa
NM_001233	CAV2	caveolin 2
NM_198212	CAV2	caveolin 2
NM_001234	CAV3	caveolin 3
NM_005194	CEBPB	CCAAT/enhancer binding protein (C/EBP), beta
NM_012118	CCRN4L	CCR4 carbon catabolite repression 4-like (S. cerevisiae)
NM_015455	CNOT6	CCR4-NOT transcription complex, subunit 6
NM_000591	CD14	CD14 antigen
NM_004357	CD151	CD151 antigen (Raph blood group)
NM_139030	CD151	CD151 antigen (Raph blood group)
NM_007053	CD160	CD160 antigen
NM_004244	CD163	CD163 antigen
NM_203416	CD163	CD163 antigen
NM_001770	CD19	CD19 antigen
NM_001763	CD1A	CD1a antigen
NM_001765	CD1C	CD1C antigen, c polypeptide
NM_001766	CD1D	CD1D antigen, d polypeptide
NM_001767	CD2	CD2 antigen (p50), sheep red blood cell receptor
NM_001004196	CD200	CD200 antigen
NM_021155	CD209	CD209 antigen
NM_001771	CD22	CD22 antigen
NM_013230	CD24	CD24 antigen (small cell lung carcinoma cluster 4 antigen)
NM_014143	CD274	CD274 antigen
NM_012120	CD2AP	CD2-associated protein
NM_016579	CD320	CD320 antigen
NM_001772	CD33	CD33 antigen (gp67)
NM_001773	CD34	CD34 antigen
NM_000072	CD36	CD36 antigen (collagen type I receptor, thrombospondin receptor)
NM_001775	CD38	CD38 antigen (p45)
NM_000616	CD4	CD4 antigen (p55)
NM_001250	CD40	CD40 antigen (TNF receptor superfamily member 5)
NM_000074	CD40LG	CD40 ligand (TNF superfamily, member 5, hyper-IgM syndrome)
NM_000610	CD44	CD44 antigen (Indian blood group)
NM_001001391	CD44	CD44 antigen (Indian blood group)
NM_002389	CD46	CD46 antigen, complement regulatory protein
NM_172361	CD46	CD46 antigen, complement regulatory protein
NM_001025079	CD47	CD47 antigen (Rh-related antigen, integrin-associated signal transducer)
NM_014207	CD5	CD5 antigen (p56-62)
NM_005894	CD5L	CD5 antigen-like (scavenger receptor cysteine rich family)
NM_001779	CD58	CD58 antigen, (lymphocyte function-associated antigen 3)
NM_203329	CD59	CD59 antigen, complement regulatory protein
NM_203331	CD59	CD59 antigen, complement regulatory protein
NM_001780	CD63	CD63 antigen (melanoma 1 antigen)
NM_001251	CD68	CD68 antigen
NM_001781	CD69	CD69 antigen (p60, early T-cell activation antigen)
NM_006137	CD7	CD7 antigen (p41)
NM_021601	CD79A	CD79A antigen (immunoglobulin-associated alpha)
NM_001768	CD8A	CD8 antigen, alpha polypeptide (p32)
NM_005191	CD80	CD80 antigen (CD28 antigen ligand 1, B7-1 antigen)
NM_004356	CD81	CD81 antigen (target of antiproliferative antibody 1)
NM_004233	CD83	CD83 antigen (activated B lymphocytes, immunoglobulin superfamily)
NM_006889	CD86	CD86 antigen (CD28 antigen ligand 2, B7-2 antigen)
NM_175862	CD86	CD86 antigen (CD28 antigen ligand 2, B7-2 antigen)
NM_001769	CD9	CD9 antigen (p24)
NM_001255	CDC20	CDC20 cell division cycle 20 homolog (S. cerevisiae)
NM_006449	CDC42EP3	CDC42 effector protein (Rho GTPase binding) 3
NM_001786	CDC2	cell division cycle 2, G1 to S and G2 to M
NM_033379	CDC2	cell division cycle 2, G1 to S and G2 to M
NM_004358	CDC25B	cell division cycle 25B
NM_001256	CDC27	cell division cycle 27
NM_001791	CDC42	cell division cycle 42 (GTP binding protein, 25kDa)
NM_044472	CDC42	cell division cycle 42 (GTP binding protein, 25kDa)
NM_003851	CREG1	cellular repressor of E1A-stimulated genes 1
NM_022909	CENPH	centromere protein H
NM_018451	CENPJ	centromere protein J
NM_014812	CEP170	centrosomal protein 170kDa
NM_004065	CDR1	cerebellar degeneration-related protein 1, 34kDa
NM_031443	CCM2	cerebral cavernous malformation 2
NM_000086	CLN3	ceroid-lipofuscinosis, neuronal 3, juvenile (Batten, Spielmeyer-Vogt disease)
NM_018941	CLN8	ceroid-lipofuscinosis, neuronal 8 (epilepsy, progressive with mental retardation)
NM_004469	FIGF	c-fos induced growth factor (vascular endothelial growth factor D)
NM_002981	CCL1	chemokine (C-C motif) ligand 1
NM_002986	CCL11	chemokine (C-C motif) ligand 11
NM_005408	CCL13	chemokine (C-C motif) ligand 13
NM_004167	CCL15	chemokine (C-C motif) ligand 15
NM_002987	CCL17	chemokine (C-C motif) ligand 17
NM_006274	CCL19	chemokine (C-C motif) ligand 19
NM_002982	CCL2	chemokine (C-C motif) ligand 2
NM_004591	CCL20	chemokine (C-C motif) ligand 20
NM_002989	CCL21	chemokine (C-C motif) ligand 21
NM_002990	CCL22	chemokine (C-C motif) ligand 22
NM_002983	CCL3	chemokine (C-C motif) ligand 3
NM_002984	CCL4	chemokine (C-C motif) ligand 4
NM_002985	CCL5	chemokine (C-C motif) ligand 5
NM_006273	CCL7	chemokine (C-C motif) ligand 7
NM_001295	CCR1	chemokine (C-C motif) receptor 1
NM_000647	CCR2	chemokine (C-C motif) receptor 2
NM_001837	CCR3	chemokine (C-C motif) receptor 3
NM_000579	CCR5	chemokine (C-C motif) receptor 5
NM_004367	CCR6	chemokine (C-C motif) receptor 6
NM_001838	CCR7	chemokine (C-C motif) receptor 7
NM_005201	CCR8	chemokine (C-C motif) receptor 8
NM_006641	CCR9	chemokine (C-C motif) receptor 9
NM_002996	CX3CL1	chemokine (C-X3-C motif) ligand 1
NM_001337	CX3CR1	chemokine (C-X3-C motif) receptor 1
NM_001511	CXCL1	chemokine (C-X-C motif) ligand 1 (melanoma growth stimulating activity, alpha)
NM_001565	CXCL10	chemokine (C-X-C motif) ligand 10
NM_005409	CXCL11	chemokine (C-X-C motif) ligand 11
NM_000609	CXCL12	chemokine (C-X-C motif) ligand 12 (stromal cell-derived factor 1)
NM_006419	CXCL13	chemokine (C-X-C motif) ligand 13 (B-cell chemoattractant)
NM_022059	CXCL16	chemokine (C-X-C motif) ligand 16
NM_002089	CXCL2	chemokine (C-X-C motif) ligand 2
NM_002090	CXCL3	chemokine (C-X-C motif) ligand 3
NM_002994	CXCL5	chemokine (C-X-C motif) ligand 5
NM_002993	CXCL6	chemokine (C-X-C motif) ligand 6 (granulocyte chemotactic protein 2)
NM_002416	CXCL9	chemokine (C-X-C motif) ligand 9
NM_001504	CXCR3	chemokine (C-X-C motif) receptor 3
NM_001008540	CXCR4	chemokine (C-X-C motif) receptor 4
NM_006564	CXCR6	chemokine (C-X-C motif) receptor 6
NM_001296	CCBP2	chemokine binding protein 2
NM_001276	CHI3L1	chitinase 3-like 1 (cartilage glycoprotein-39)
NM_021797	CHIA	chitinase, acidic
NM_000083	CLCN1	chloride channel 1, skeletal muscle (Thomsen disease, autosomal dominant)
NM_001285	CLCA1	chloride channel, calcium activated, family member 1
NM_003956	CH25H	cholesterol 25-hydroxylase
NM_000078	CETP	cholesteryl ester transfer protein, plasma
NM_001277	CHKA	choline kinase alpha
NM_000079	CHRNA1	cholinergic receptor, nicotinic, alpha 1 (muscle)
NM_004385	CSPG2	chondroitin sulfate proteoglycan 2 (versican)
NM_005445	CSPG6	chondroitin sulfate proteoglycan 6 (bamacan)
NM_003741	CHRD	chordin
NM_145234	CHRDL1	chordin-like 1
NM_000390	CHM	choroideremia (Rab escort protein 1)
NM_139320	CHRFAM7A	CHRNA7 (cholinergic receptor, nicotinic, alpha 7, exons 5-10) and FAM7A (family with sequence simila
NM_148911	CHRFAM7A	CHRNA7 (cholinergic receptor, nicotinic, alpha 7, exons 5-10) and FAM7A (family with sequence simila
NM_006807	CBX1	chromobox homolog 1 (HP1 beta homolog Drosophila )
NM_012117	CBX5	chromobox homolog 5 (HP1 alpha homolog, Drosophila)
NM_134447	C19orf2	chromosome 19 open reading frame 2
NM_178448	C9orf140	chromosome 9 open reading frame 140
NM_145165	CHURC1	churchill domain containing 1
NM_001836	CMA1	chymase 1, mast cell
NM_007272	CTRC	chymotrypsin C (caldecrin)
NM_001907	CTRL	chymotrypsin-like
NM_020770	CGN	cingulin
NM_138280	CLYBL	citrate lyase beta like
NM_004077	CS	citrate synthase
NM_000246	CIITA	class II, major histocompatibility complex, transactivator
NM_005602	CLDN11	claudin 11 (oligodendrocyte transmembrane protein)
NM_006693	CPSF4	cleavage and polyadenylation specific factor 4, 30kDa
NM_001831	CLU	clusterin
NM_018235	CNDP2	CNDP dipeptidase 2 (metallopeptidase M20 family)
NM_000506	F2	coagulation factor II (thrombin)
NM_001993	F3	coagulation factor III (thromboplastin, tissue factor)
NM_000130	F5	coagulation factor V (proaccelerin, labile factor)
NM_000131	F7	coagulation factor VII (serum prothrombin conversion accelerator)
NM_000132	F8	coagulation factor VIII, procoagulant component (hemophilia A)
NM_000504	F10	coagulation factor X
NM_000128	F11	coagulation factor XI (plasma thromboplastin antecedent)
NM_000505	F12	coagulation factor XII (Hageman factor)
NM_000129	F13A1	coagulation factor XIII, A1 polypeptide
NM_001994	F13B	coagulation factor XIII, B polypeptide
NM_004371	COPA	coatomer protein complex, subunit alpha
NM_004830	CRSP3	cofactor required for Sp1 transcriptional activation, subunit 3, 130kDa
NM_005507	CFL1	cofilin 1 (non-muscle)
NM_005436	CCDC6	coiled-coil domain containing 6
NM_004895	CIAS1	cold autoinflammatory syndrome 1
NM_003651	CSDA	cold shock domain protein A
NM_001832	CLPS	colipase, pancreatic
NM_000088	COL1A1	collagen, type I, alpha 1
NM_000089	COL1A2	collagen, type I, alpha 2
NM_000090	COL3A1	collagen, type III, alpha 1 (Ehlers-Danlos syndrome type IV, autosomal dominant)
NM_021110	COL14A1	collagen, type XIV, alpha 1 (undulin)
NM_000494	COL17A1	collagen, type XVII, alpha 1
NM_130778	COL17A1	collagen, type XVII, alpha 1
NM_130445	COL18A1	collagen, type XVIII, alpha 1
NM_000757	CSF1	colony stimulating factor 1 (macrophage)
NM_005211	CSF1R	colony stimulating factor 1 receptor, formerly McDonough feline sarcoma viral (v-fms) oncogene homol
NM_000758	CSF2	colony stimulating factor 2 (granulocyte-macrophage)
NM_000759	CSF3	colony stimulating factor 3 (granulocyte)
NM_172220	CSF3	colony stimulating factor 3 (granulocyte)
NM_012071	COMMD3	COMM domain containing 3
NM_053041	COMMD7	COMM domain containing 7
NM_000573	CR1	complement component (3b/4b) receptor 1 (Knops blood group)
NM_001006658	CR2	complement component (3d/Epstein Barr virus) receptor 2
NM_001877	CR2	complement component (3d/Epstein Barr virus) receptor 2
NM_001212	C1QBP	complement component 1, q subcomponent binding protein
NM_015991	C1QA	complement component 1, q subcomponent, A chain
NM_012072	C1QR1	complement component 1, q subcomponent, receptor 1
NM_006688	C1QL1	complement component 1, q subcomponent-like 1
NM_001733	C1R	complement component 1, r subcomponent
NM_001734	C1S	complement component 1, s subcomponent
NM_000064	C3	complement component 3
NM_000716	C4BPB	complement component 4 binding protein, beta
NM_007293	C4A	complement component 4A (Rodgers blood group)
NM_000592	C4B	complement component 4B (Childo blood group)
NM_001736	C5AR1	complement component 5a receptor 1
NM_001710	CFB	complement factor B
NM_001928	CFD	complement factor D (adipsin)
NM_000204	CFI	complement factor I
NM_018714	COG1	component of oligomeric golgi complex 1
NM_007357	COG2	component of oligomeric golgi complex 2
NM_000554	CRX	cone-rod homeobox
NM_138477	CDAN1	congenital dyserythropoietic anemia, type I
NM_001901	CTGF	connective tissue growth factor
NM_001278	CHUK	conserved helix-loop-helix ubiquitous kinase
NM_003632	CNTNAP1	contactin associated protein 1
NM_006837	COPS5	COP9 constitutive photomorphogenic homolog subunit 5 (Arabidopsis)
NM_005125	CCS	copper chaperone for superoxide dismutase
NM_006587	CORIN	corin, serine peptidase
NM_007074	CORO1A	coronin, actin binding protein, 1A
NM_005231	CTTN	cortactin
NM_138565	CTTN	cortactin
NM_000756	CRH	corticotropin releasing hormone
NM_000567	CRP	C-reactive protein, pentraxin-related
NM_001823	CKB	creatine kinase, brain
NM_001824	CKM	creatine kinase, muscle
NM_000394	CRYAA	crystallin, alpha A
NM_001316	CSE1L	CSE1 chromosome segregation 1-like (yeast)
NM_003278	CLEC3B	C-type lectin domain family 3, member B
NM_080387	CLEC4D	C-type lectin domain family 4, member D
NM_001913	CUTL1	cut-like 1, CCAAT displacement protein (Drosophila)
NM_030625	CXXC6	CXXC finger 6
NM_001237	CCNA2	cyclin A2
NM_031966	CCNB1	cyclin B1
NM_053056	CCND1	cyclin D1
NM_001798	CDK2	cyclin-dependent kinase 2
NM_000075	CDK4	cyclin-dependent kinase 4
NM_001259	CDK6	cyclin-dependent kinase 6
NM_000389	CDKN1A	cyclin-dependent kinase inhibitor 1A (p21, Cip1)
NM_078467	CDKN1A	cyclin-dependent kinase inhibitor 1A (p21, Cip1)
NM_004064	CDKN1B	cyclin-dependent kinase inhibitor 1B (p27, Kip1)
NM_000076	CDKN1C	cyclin-dependent kinase inhibitor 1C (p57, Kip2)
NM_000077	CDKN2A	cyclin-dependent kinase inhibitor 2A (melanoma, p16, inhibits CDK4)
NM_001800	CDKN2D	cyclin-dependent kinase inhibitor 2D (p19, inhibits CDK4)
NM_079421	CDKN2D	cyclin-dependent kinase inhibitor 2D (p19, inhibits CDK4)
NM_005192	CDKN3	cyclin-dependent kinase inhibitor 3 (CDK2-associated dual specificity phosphatase)
NM_000071	CBS	cystathionine-beta-synthase
NM_080610	CST9L	cystatin 9-like (mouse)
NM_000100	CSTB	cystatin B (stefin B)
NM_000099	CST3	cystatin C (amyloid angiopathy and cerebral hemorrhage)
NM_003650	CST7	cystatin F (leukocystatin)
NM_001321	CSRP2	cysteine and glycine-rich protein 2
NM_003476	CSRP3	cysteine and glycine-rich protein 3 (cardiac LIM protein)
NM_015989	CSAD	cysteine sulfinic acid decarboxylase
NM_001312	CRIP2	cysteine-rich protein 2
NM_001554	CYR61	cysteine-rich, angiogenic inducer, 61
NM_006639	CYSLTR1	cysteinyl leukotriene receptor 1
NM_001751	CARS	cysteinyl-tRNA synthetase
NM_000492	CFTR	cystic fibrosis transmembrane conductance regulator, ATP-binding cassette (sub-family C, member 7)
NM_001785	CDA	cytidine deaminase
NM_000101	CYBA	cytochrome b-245, alpha polypeptide
NM_000397	CYBB	cytochrome b-245, beta polypeptide (chronic granulomatous disease)
NM_001861	COX4I1	cytochrome c oxidase subunit IV isoform 1
NM_000499	CYP1A1	cytochrome P450, family 1, subfamily A, polypeptide 1
NM_000761	CYP1A2	cytochrome P450, family 1, subfamily A, polypeptide 2
NM_000104	CYP1B1	cytochrome P450, family 1, subfamily B, polypeptide 1
NM_000781	CYP11A1	cytochrome P450, family 11, subfamily A, polypeptide 1
NM_000497	CYP11B1	cytochrome P450, family 11, subfamily B, polypeptide 1
NM_000498	CYP11B2	cytochrome P450, family 11, subfamily B, polypeptide 2
NM_000102	CYP17A1	cytochrome P450, family 17, subfamily A, polypeptide 1
NM_000103	CYP19A1	cytochrome P450, family 19, subfamily A, polypeptide 1
NM_000766	CYP2A13	cytochrome P450, family 2, subfamily A, polypeptide 13
NM_000771	CYP2C9	cytochrome P450, family 2, subfamily C, polypeptide 9
NM_000106	CYP2D6	cytochrome P450, family 2, subfamily D, polypeptide 6
NM_000773	CYP2E1	cytochrome P450, family 2, subfamily E, polypeptide 1
NM_000782	CYP24A1	cytochrome P450, family 24, subfamily A, polypeptide 1
NM_000784	CYP27A1	cytochrome P450, family 27, subfamily A, polypeptide 1
NM_017460	CYP3A4	cytochrome P450, family 3, subfamily A, polypeptide 4
NM_016593	CYP39A1	cytochrome P450, family 39, subfamily A, polypeptide 1
NM_000778	CYP4A11	cytochrome P450, family 4, subfamily A, polypeptide 11
NM_006668	CYP46A1	cytochrome P450, family 46, subfamily A, polypeptide 1
NM_000786	CYP51A1	cytochrome P450, family 51, subfamily A, polypeptide 1
NM_000780	CYP7A1	cytochrome P450, family 7, subfamily A, polypeptide 1
NM_004820	CYP7B1	cytochrome P450, family 7, subfamily B, polypeptide 1
NM_004391	CYP8B1	cytochrome P450, family 8, subfamily B, polypeptide 1
NM_134268	CYGB	cytoglobin
NM_145071	CISH	cytokine inducible SH2-containing protein
NM_004750	CRLF1	cytokine receptor-like factor 1
NM_018659	CYTL1	cytokine-like 1
NM_001037631	CTLA4	cytotoxic T-lymphocyte-associated protein 4
NM_005214	CTLA4	cytotoxic T-lymphocyte-associated protein 4
NM_004392	DACH1	dachshund homolog 1 (Drosophila)
NM_019039	DDX4	DEAD (Asp-Glu-Ala-Asp) box polypeptide 4
NM_024415	DDX4	DEAD (Asp-Glu-Ala-Asp) box polypeptide 4
NM_018665	DDX43	DEAD (Asp-Glu-Ala-Asp) box polypeptide 43
NM_194249	DND1	dead end homolog 1 (zebrafish)
NM_024612	DHX40	DEAH (Asp-Glu-Ala-His) box polypeptide 40
NM_004938	DAPK1	death-associated protein kinase 1
NM_000574	DAF	decay accelerating factor for complement (CD55, Cromer blood group)
NM_004946	DOCK2	dedicator of cytokinesis 2
NM_004947	DOCK3	dedicator of cytokinesis 3
NM_144780	DEGS1	degenerative spermatocyte homolog 1, lipid desaturase (Drosophila)
NM_024887	DHDDS	dehydrodolichyl diphosphate synthase
NM_205861	DHDDS	dehydrodolichyl diphosphate synthase
NM_005215	DCC	deleted in colorectal carcinoma
NM_005618	DLL1	delta-like 1 (Drosophila)
NM_003836	DLK1	delta-like 1 homolog (Drosophila)
NM_080916	DGUOK	deoxyguanosine kinase
NM_001930	DHPS	deoxyhypusine synthase
NM_001017520	DNTT	deoxynucleotidyltransferase, terminal
NM_004088	DNTT	deoxynucleotidyltransferase, terminal
NM_021233	DNASE2B	deoxyribonuclease II beta
NM_004949	DSC2	desmocollin 2
NM_001941	DSC3	desmocollin 3
NM_024423	DSC3	desmocollin 3
NM_001942	DSG1	desmoglein 1
NM_001008844	DSP	desmoplakin
NM_004415	DSP	desmoplakin
NM_001011546	DSTN	destrin (actin depolymerizing factor)
NM_018482	DDEF1	development and differentiation enhancing factor 1
NM_019887	DIABLO	diablo homolog (Drosophila)
NM_012079	DGAT1	diacylglycerol O-acyltransferase homolog 1 (mouse)
NM_032564	DGAT2	diacylglycerol O-acyltransferase homolog 2 (mouse)
NM_006729	DIAPH2	diaphanous homolog 2 (Drosophila)
NM_007309	DIAPH2	diaphanous homolog 2 (Drosophila)
NM_020548	DBI	diazepam binding inhibitor (GABA receptor modulator, acyl-Coenzyme A binding protein)
NM_016286	DCXR	dicarbonyl/L-xylulose reductase
NM_147192	DMBX1	diencephalon/mesencephalon homeobox 1
NM_005137	DGCR2	DiGeorge syndrome critical region gene 2
NM_000791	DHFR	dihydrofolate reductase
NM_001918	DBT	dihydrolipoamide branched chain transacylase E2
NM_000108	DLD	dihydrolipoamide dehydrogenase (E3 component of pyruvate dehydrogenase complex, 2-oxo-glutarate comp
NM_000110	DPYD	dihydropyrimidine dehydrogenase
NM_012137	DDAH1	dimethylarginine dimethylaminohydrolase 1
NM_013974	DDAH2	dimethylarginine dimethylaminohydrolase 2
NM_004413	DPEP1	dipeptidase 1 (renal)
NM_001935	DPP4	dipeptidyl-peptidase 4 (CD26, adenosine deaminase complexing protein 2)
NM_013993	DDR1	discoidin domain receptor family, member 1
NM_013994	DDR1	discoidin domain receptor family, member 1
NM_006182	DDR2	discoidin domain receptor family, member 2
NM_080927	DCBLD2	discoidin, CUB and LCCL domain containing 2
NM_001379	DNMT1	DNA (cytosine-5-)-methyltransferase 1
NM_004401	DFFA	DNA fragmentation factor, 45kDa, alpha polypeptide
NM_004083	DDIT3	DNA-damage-inducible transcript 3
NM_019058	DDIT4	DNA-damage-inducible transcript 4
NM_145244	DDIT4L	DNA-damage-inducible transcript 4-like
NM_001539	DNAJA1	DnaJ (Hsp40) homolog, subfamily A, member 1
NM_006145	DNAJB1	DnaJ (Hsp40) homolog, subfamily B, member 1
NM_025219	DNAJC5	DnaJ (Hsp40) homolog, subfamily C, member 5
NM_001919	DCI	dodecenoyl-Coenzyme A delta isomerase (3,2 trans-enoyl-Coenzyme A isomerase)
NM_000790	DDC	dopa decarboxylase (aromatic L-amino acid decarboxylase)
NM_001922	DCT	dopachrome tautomerase (dopachrome delta-isomerase, tyrosine-related protein 2)
NM_004414	DSCR1	Down syndrome critical region gene 1
NM_017434	DUOX1	dual oxidase 1
NM_004417	DUSP1	dual specificity phosphatase 1
NM_004418	DUSP2	dual specificity phosphatase 2
NM_001946	DUSP6	dual specificity phosphatase 6
NM_022652	DUSP6	dual specificity phosphatase 6
NM_001396	DYRK1A	dual-specificity tyrosine-(Y)-phosphorylation regulated kinase 1A
NM_002036	FY	Duffy blood group
NM_001025248	DUT	dUTP pyrophosphatase
NM_017653	DYM	dymeclin
NM_004082	DCTN1	dynactin 1 (p150, glued homolog, Drosophila)
NM_007234	DCTN3	dynactin 3 (p22)
NM_003777	DNAH11	dynein, axonemal, heavy polypeptide 11
NM_003494	DYSF	dysferlin, limb girdle muscular dystrophy 2B (autosomal recessive)
NM_001363	DKC1	dyskeratosis congenita 1, dyskerin
NM_001723	DST	dystonin
NM_021907	DTNB	dystrobrevin, beta
NM_033147	DTNB	dystrobrevin, beta
NM_004393	DAG1	dystroglycan 1 (dystrophin-associated glycoprotein 1)
NM_000109	DMD	dystrophin (muscular dystrophy, Duchenne and Becker types)
NM_004006	DMD	dystrophin (muscular dystrophy, Duchenne and Becker types)
NM_001429	EP300	E1A binding protein p300
NM_005225	E2F1	E2F transcription factor 1
NM_004424	E4F1	E4F transcription factor 1
NM_004433	ELF3	E74-like factor 3 (ets domain transcription factor, epithelial-specific )
NM_001421	ELF4	E74-like factor 4 (ets domain transcription factor)
NM_001422	ELF5	E74-like factor 5 (ets domain transcription factor)
NM_198381	ELF5	E74-like factor 5 (ets domain transcription factor)
NM_024007	EBF	early B-cell factor
NM_001964	EGR1	early growth response 1
NM_000399	EGR2	early growth response 2 (Krox-20 homolog, Drosophila)
NM_004430	EGR3	early growth response 3
NM_007265	ECD	ecdysoneless homolog (Drosophila)
NM_001008707	EML1	echinoderm microtubule associated protein like 1
NM_001005609	EDA	ectodysplasin A
NM_001399	EDA	ectodysplasin A
NM_001776	ENTPD1	ectonucleoside triphosphate diphosphohydrolase 1
NM_006208	ENPP1	ectonucleotide pyrophosphatase/phosphodiesterase 1
NM_006209	ENPP2	ectonucleotide pyrophosphatase/phosphodiesterase 2 (autotaxin)
NM_005021	ENPP3	ectonucleotide pyrophosphatase/phosphodiesterase 3
NM_004105	EFEMP1	EGF-containing fibulin-like extracellular matrix protein 1
NM_001974	EMR1	egf-like module containing, mucin-like, hormone receptor-like 1
NM_005711	EDIL3	EGF-like repeats and discoidin I-like domains 3
NM_016215	EGFL7	EGF-like-domain, multiple 7
NM_022051	EGLN1	egl nine homolog 1 (C. elegans)
NM_022073	EGLN3	egl nine homolog 3 (C. elegans)
NM_000501	ELN	elastin (supravalvular aortic stenosis, Williams-Beuren syndrome)
NM_001419	ELAVL1	ELAV (embryonic lethal, abnormal vision, Drosophila)-like 1 (Hu antigen R)
NM_000126	ETFA	electron-transfer-flavoprotein, alpha polypeptide (glutaric aciduria II)
NM_005229	ELK1	ELK1, member of ETS oncogene family
NM_005230	ELK3	ELK3, ETS-domain protein (SRF accessory protein 2)
NM_001973	ELK4	ELK4, ETS-domain protein (SRF accessory protein 1)
NM_021795	ELK4	ELK4, ETS-domain protein (SRF accessory protein 1)
NM_018456	EAF2	ELL associated factor 2
NM_014556	EVC	Ellis van Creveld syndrome
NM_147127	EVC2	Ellis van Creveld syndrome 2 (limbin)
NM_004247	EFTUD2	elongation factor Tu GTP binding domain containing 2
NM_022821	ELOVL1	elongation of very long chain fatty acids (FEN1/Elo2, SUR4/Elo3, yeast)-like 1
NM_017770	ELOVL2	elongation of very long chain fatty acids (FEN1/Elo2, SUR4/Elo3, yeast)-like 2
NM_152310	ELOVL3	elongation of very long chain fatty acids (FEN1/Elo2, SUR4/Elo3, yeast)-like 3
NM_022726	ELOVL4	elongation of very long chain fatty acids (FEN1/Elo2, SUR4/Elo3, yeast)-like 4
NM_198449	EMB	embigin homolog (mouse)
NM_005864	EFS	embryonal Fyn-associated substrate
NM_006579	EBP	emopamil binding protein (sterol isomerase)
NM_018212	ENAH	enabled homolog (Drosophila)
NM_000118	ENG	endoglin (Osler-Rendu-Weber syndrome 1)
NM_001433	ERN1	endoplasmic reticulum to nucleus signalling 1
NM_001953	ECGF1	endothelial cell growth factor 1 (platelet-derived)
NM_001401	EDG2	endothelial differentiation, lysophosphatidic acid G-protein-coupled receptor, 2
NM_057159	EDG2	endothelial differentiation, lysophosphatidic acid G-protein-coupled receptor, 2
NM_004720	EDG4	endothelial differentiation, lysophosphatidic acid G-protein-coupled receptor, 4
NM_003775	EDG6	endothelial differentiation, lysophosphatidic acid G-protein-coupled receptor, 6
NM_012152	EDG7	endothelial differentiation, lysophosphatidic acid G-protein-coupled receptor, 7
NM_001400	EDG1	endothelial differentiation, sphingolipid G-protein-coupled receptor, 1
NM_005226	EDG3	endothelial differentiation, sphingolipid G-protein-coupled receptor, 3
NM_004230	EDG5	endothelial differentiation, sphingolipid G-protein-coupled receptor, 5
NM_030760	EDG8	endothelial differentiation, sphingolipid G-protein-coupled receptor, 8
NM_001955	EDN1	endothelin 1
NM_001956	EDN2	endothelin 2
NM_000114	EDN3	endothelin 3
NM_001397	ECE1	endothelin converting enzyme 1
NM_014693	ECE2	endothelin converting enzyme 2
NM_001957	EDNRA	endothelin receptor type A
NM_000115	EDNRB	endothelin receptor type B
NM_001428	ENO1	enolase 1, (alpha)
NM_001975	ENO2	enolase 2 (gamma, neuronal)
NM_017512	ENOSF1	enolase superfamily member 1
NM_001398	ECH1	enoyl Coenzyme A hydratase 1, peroxisomal
NM_004092	ECHS1	enoyl Coenzyme A hydratase, short chain, 1, mitochondrial
NM_001966	EHHADH	enoyl-Coenzyme A, hydratase/3-hydroxyacyl Coenzyme A dehydrogenase
NM_000502	EPX	eosinophil peroxidase
NM_005232	EPHA1	EPH receptor A1
NM_005233	EPHA3	EPH receptor A3
NM_004438	EPHA4	EPH receptor A4
NM_004442	EPHB2	EPH receptor B2
NM_017449	EPHB2	EPH receptor B2
NM_004444	EPHB4	EPH receptor B4
NM_004445	EPHB6	EPH receptor B6
NM_001963	EGF	epidermal growth factor (beta-urogastrone)
NM_005228	EGFR	epidermal growth factor receptor (erythroblastic leukemia viral (v-erb-b) oncogene homolog, avian)
NM_001018041	EPM2A	epilepsy, progressive myoclonus type 2A, Lafora disease (laforin)
NM_001423	EMP1	epithelial membrane protein 1
NM_001979	EPHX2	epoxide hydrolase 2, cytoplasmic
NM_016633	ERAF	erythroid associated factor
NM_001017420	ESCO2	establishment of cohesion 1 homolog 2 (S. cerevisiae)
NM_001984	ESD	esterase D/formylglutathione hydrolase
NM_000125	ESR1	estrogen receptor 1
NM_001437	ESR2	estrogen receptor 2 (ER beta)
NM_001986	ETV4	ets variant gene 4 (E1A enhancer binding protein, E1AF)
NM_004454	ETV5	ets variant gene 5 (ets-related molecule)
NM_005801	EIF1	eukaryotic translation initiation factor 1
NM_004094	EIF2S1	eukaryotic translation initiation factor 2, subunit 1 alpha, 35kDa
NM_003908	EIF2S2	eukaryotic translation initiation factor 2, subunit 2 beta, 38kDa
NM_001415	EIF2S3	eukaryotic translation initiation factor 2, subunit 3 gamma, 52kDa
NM_014413	EIF2AK1	eukaryotic translation initiation factor 2-alpha kinase 1
NM_002759	EIF2AK2	eukaryotic translation initiation factor 2-alpha kinase 2
NM_003907	EIF2B5	eukaryotic translation initiation factor 2B, subunit 5 epsilon, 82kDa
NM_012154	EIF2C2	eukaryotic translation initiation factor 2C, 2
NM_001568	EIF3S6	eukaryotic translation initiation factor 3, subunit 6 48kDa
NM_001417	EIF4B	eukaryotic translation initiation factor 4B
NM_001968	EIF4E	eukaryotic translation initiation factor 4E
NM_001970	EIF5A	eukaryotic translation initiation factor 5A
NM_015904	EIF5B	eukaryotic translation initiation factor 5B
NM_004730	ETF1	eukaryotic translation termination factor 1
NM_001983	ERCC1	excision repair cross-complementing rodent repair deficiency, complementation group 1 (includes over
NM_000124	ERCC6	excision repair cross-complementing rodent repair deficiency, complementation group 6
NM_000082	ERCC8	excision repair cross-complementing rodent repair deficiency, complementation group 8
NM_003686	EXO1	exonuclease 1
NM_016046	EXOSC1	exosome component 1
NM_016042	EXOSC3	exosome component 3
NM_019037	EXOSC4	exosome component 4
NM_006691	XLKD1	extracellular link domain containing 1
NM_016946	F11R	F11 receptor
NM_021806	FAM3A	family with sequence similarity 3, member A
NM_058186	FAM3B	family with sequence similarity 3, member B
NM_001018113	FANCB	Fanconi anemia, complementation group B
NM_152633	FANCB	Fanconi anemia, complementation group B
NM_000136	FANCC	Fanconi anemia, complementation group C
NM_018062	FANCL	Fanconi anemia, complementation group L
NM_003902	FUBP1	far upstream element (FUSE) binding protein 1
NM_002004	FDPS	farnesyl diphosphate synthase (farnesyl pyrophosphate synthetase, dimethylallyltranstransferase, ger
NM_004462	FDFT1	farnesyl-diphosphate farnesyltransferase 1
NM_000043	FAS	Fas (TNF receptor superfamily, member 6)
NM_003824	FADD	Fas (TNFRSF6)-associated via death domain
NM_005449	FAIM3	Fas apoptotic inhibitory molecule 3
NM_000639	FASLG	Fas ligand (TNF superfamily, member 6)
NM_001443	FABP1	fatty acid binding protein 1, liver
NM_000134	FABP2	fatty acid binding protein 2, intestinal
NM_001442	FABP4	fatty acid binding protein 4, adipocyte
NM_001444	FABP5	fatty acid binding protein 5 (psoriasis-associated)
NM_001445	FABP6	fatty acid binding protein 6, ileal (gastrotropin)
NM_004104	FASN	fatty acid synthase
NM_006732	FOSB	FBJ murine osteosarcoma viral oncogene homolog B
NM_030793	FBXO38	F-box protein 38
NM_205836	FBXO38	F-box protein 38
NM_012180	FBXO8	F-box protein 8
NM_002002	FCER2	Fc fragment of IgE, low affinity II, receptor for (CD23A)
NM_000566	FCGR1A	Fc fragment of IgG, high affinity Ia, receptor (CD64)
NM_001002273	FCGR2B	Fc fragment of IgG, low affinity IIb, receptor (CD32)
NM_004001	FCGR2B	Fc fragment of IgG, low affinity IIb, receptor (CD32)
NM_000569	FCGR3A	Fc fragment of IgG, low affinity IIIa, receptor (CD16a)
NM_000570	FCGR3B	Fc fragment of IgG, low affinity IIIb, receptor (CD16b)
NM_002005	FES	feline sarcoma oncogene
NM_004109	FDX1	ferredoxin 1
NM_004110	FDXR	ferredoxin reductase
NM_177478	FTMT	ferritin mitochondrial
NM_002032	FTH1	ferritin, heavy polypeptide 1
NM_000146	FTL	ferritin, light polypeptide
NM_000140	FECH	ferrochelatase (protoporphyria)
NM_017521	FEV	FEV (ETS oncogene family)
NM_000138	FBN1	fibrillin 1 (Marfan syndrome)
NM_001999	FBN2	fibrillin 2 (congenital contractural arachnodactyly)
NM_005141	FGB	fibrinogen beta chain
NM_000509	FGG	fibrinogen gamma chain
NM_021870	FGG	fibrinogen gamma chain
NM_004460	FAP	fibroblast activation protein, alpha
NM_000800	FGF1	fibroblast growth factor 1 (acidic)
NM_004465	FGF10	fibroblast growth factor 10
NM_005117	FGF19	fibroblast growth factor 19
NM_002006	FGF2	fibroblast growth factor 2 (basic)
NM_020638	FGF23	fibroblast growth factor 23
NM_005247	FGF3	fibroblast growth factor 3 (murine mammary tumor virus integration site (v-int-2) oncogene homolog)
NM_002007	FGF4	fibroblast growth factor 4 (heparin secretory transforming protein 1, Kaposi sarcoma oncogene)
NM_004464	FGF5	fibroblast growth factor 5
NM_002009	FGF7	fibroblast growth factor 7 (keratinocyte growth factor)
NM_005130	FGFBP1	fibroblast growth factor binding protein 1
NM_000604	FGFR1	fibroblast growth factor receptor 1 (fms-related tyrosine kinase 2, Pfeiffer syndrome)
NM_000141	FGFR2	fibroblast growth factor receptor 2 (bacteria-expressed kinase, keratinocyte growth factor receptor,
NM_022976	FGFR2	fibroblast growth factor receptor 2 (bacteria-expressed kinase, keratinocyte growth factor receptor,
NM_000142	FGFR3	fibroblast growth factor receptor 3 (achondroplasia, thanatophoric dwarfism)
NM_002011	FGFR4	fibroblast growth factor receptor 4
NM_006329	FBLN5	fibulin 5
NM_001457	FLNB	filamin B, beta (actin binding protein 278)
NM_004958	FRAP1	FK506 binding protein 12-rapamycin associated protein 1
NM_000801	FKBP1A	FK506 binding protein 1A, 12kDa
NM_005803	FLOT1	flotillin 1
NM_004475	FLOT2	flotillin 2
NM_002019	FLT1	fms-related tyrosine kinase 1 (vascular endothelial growth factor/vascular permeability factor recep
NM_004119	FLT3	fms-related tyrosine kinase 3
NM_002020	FLT4	fms-related tyrosine kinase 4
NM_000804	FOLR3	folate receptor 3 (gamma)
NM_144606	FLCN	folliculin
NM_005251	FOXC2	forkhead box C2 (MFH-1, mesenchyme forkhead 1)
NM_005249	FOXG1B	forkhead box G1B
NM_018416	FOXJ2	forkhead box J2
NM_004514	FOXK2	forkhead box K2
NM_181430	FOXK2	forkhead box K2
NM_021953	FOXM1	forkhead box M1
NM_202002	FOXM1	forkhead box M1
NM_002015	FOXO1A	forkhead box O1A (rhabdomyosarcoma)
NM_201559	FOXO3A	forkhead box O3A
NM_002029	FPR1	formyl peptide receptor 1
NM_005438	FOSL1	FOS-like antigen 1
NM_005253	FOSL2	FOS-like antigen 2
NM_001450	FHL2	four and a half LIM domains 2
NM_020482	FHL5	four and a half LIM domains 5
NM_000144	FXN	frataxin
NM_181425	FXN	frataxin
NM_001463	FRZB	frizzled-related protein
NM_000148	FUT1	fucosyltransferase 1 (galactoside 2-alpha-L-fucosyltransferase, H blood group)
NM_000149	FUT3	fucosyltransferase 3 (galactoside 3(4)-L-fucosyltransferase, Lewis blood group)
NM_002033	FUT4	fucosyltransferase 4 (alpha (1,3) fucosyltransferase, myeloid-specific)
NM_004479	FUT7	fucosyltransferase 7 (alpha (1,3) fucosyltransferase)
NM_002569	FURIN	furin (paired basic amino acid cleaving enzyme)
NM_022476	FTS	fused toes homolog (mouse)
NM_001010850	FUS	fusion (involved in t(12;16) in malignant liposarcoma)
NM_004960	FUS	fusion (involved in t(12;16) in malignant liposarcoma)
NM_005031	FXYD1	FXYD domain containing ion transport regulator 1 (phospholemman)
NM_021902	FXYD1	FXYD domain containing ion transport regulator 1 (phospholemman)
NM_002037	FYN	FYN oncogene related to SRC, FGR, YES
NM_024996	GFM1	G elongation factor, mitochondrial 1
NM_015698	GPKOW	G patch domain and KOW motifs
NM_006018	GPR109B	G protein-coupled receptor 109B
NM_013345	GPR132	G protein-coupled receptor 132
NM_022571	GPR135	G protein-coupled receptor 135
NM_024531	GPR172A	G protein-coupled receptor 172A
NM_017986	GPR172B	G protein-coupled receptor 172B
NM_004778	GPR44	G protein-coupled receptor 44
NM_005284	GPR6	G protein-coupled receptor 6
NM_003608	GPR65	G protein-coupled receptor 65
NM_016540	GPR83	G protein-coupled receptor 83
NM_000169	GLA	galactosidase, alpha
NM_000404	GLB1	galactosidase, beta 1
NM_000811	GABRA6	gamma-aminobutyric acid (GABA) A receptor, alpha 6
NM_000816	GABRG2	gamma-aminobutyric acid (GABA) A receptor, gamma 2
NM_001032364	GGT1	gamma-glutamyltransferase 1
NM_002058	GGT2	gamma-glutamyltransferase 2
NM_000165	GJA1	gap junction protein, alpha 1, 43kDa (connexin 43)
NM_002060	GJA4	gap junction protein, alpha 4, 37kDa (connexin 37)
NM_005266	GJA5	gap junction protein, alpha 5, 40kDa (connexin 40)
NM_181703	GJA5	gap junction protein, alpha 5, 40kDa (connexin 40)
NM_005267	GJA8	gap junction protein, alpha 8, 50kDa (connexin 50)
NM_006783	GJB6	gap junction protein, beta 6 (connexin 30)
NM_005248	FGR	Gardner-Rasheed feline sarcoma viral (v-fgr) oncogene homolog
NM_024736	GSDMDC1	gasdermin domain containing 1
NM_004123	GIP	gastric inhibitory polypeptide
NM_000164	GIPR	gastric inhibitory polypeptide receptor
NM_001012512	GRP	gastrin-releasing peptide
NM_002049	GATA1	GATA binding protein 1 (globin transcription factor 1)
NM_032638	GATA2	GATA binding protein 2
NM_005257	GATA6	GATA binding protein 6
NM_022913	GPBP1	GC-rich promoter binding protein 1
NM_016573	GMIP	GEM interacting protein
NM_001518	GTF2I	general transcription factor II, i
NM_004492	GTF2A2	general transcription factor IIA, 2, 12kDa
NM_005513	GTF2E1	general transcription factor IIE, polypeptide 1, alpha 56kDa
NM_005316	GTF2H1	general transcription factor IIH, polypeptide 1, 62kDa
NM_001516	GTF2H3	general transcription factor IIH, polypeptide 3, 34kDa
NM_022471	GMCL1L	germ cell-less homolog 1 (Drosophila)-like
NM_016362	GHRL	ghrelin, growth hormone secretagogue receptor ligand
NM_002055	GFAP	glial fibrillary acidic protein
NM_000168	GLI3	GLI-Kruppel family member GLI3 (Greig cephalopolysyndactyly syndrome)
NM_005269	GLI1	glioma-associated oncogene homolog 1 (zinc finger protein)
NM_002054	GCG	glucagon
NM_000160	GCGR	glucagon receptor
NM_000158	GBE1	glucan (1,4-alpha-), branching enzyme 1 (glycogen branching enzyme, Andersen disease, glycogen stora
NM_000162	GCK	glucokinase (hexokinase 4, maturity onset diabetes of the young 2)
NM_000175	GPI	glucose phosphate isomerase
NM_000151	G6PC	glucose-6-phosphatase, catalytic (glycogen storage disease type I, von Gierke disease)
NM_000402	G6PD	glucose-6-phosphate dehydrogenase
NM_000152	GAA	glucosidase, alpha; acid (Pompe disease, glycogen storage disease type II)
NM_020973	GBA3	glucosidase, beta, acid 3 (cytosolic)
NM_000181	GUSB	glucuronidase, beta
NM_000827	GRIA1	glutamate receptor, ionotropic, AMPA 1
NM_001510	GRID2	glutamate receptor, ionotropic, delta 2
NM_000832	GRIN1	glutamate receptor, ionotropic, N-methyl D-aspartate 1
NM_000833	GRIN2A	glutamate receptor, ionotropic, N-methyl D-aspartate 2A
NM_000838	GRM1	glutamate receptor, metabotropic 1
NM_000839	GRM2	glutamate receptor, metabotropic 2
NM_000841	GRM4	glutamate receptor, metabotropic 4
NM_000842	GRM5	glutamate receptor, metabotropic 5
NM_000843	GRM6	glutamate receptor, metabotropic 6
NM_000845	GRM8	glutamate receptor, metabotropic 8
NM_001498	GCLC	glutamate-cysteine ligase, catalytic subunit
NM_002061	GCLM	glutamate-cysteine ligase, modifier subunit
NM_005309	GPT	glutamic-pyruvate transaminase (alanine aminotransferase)
NM_013267	GLS2	glutaminase 2 (liver, mitochondrial)
NM_002056	GFPT1	glutamine-fructose-6-phosphate transaminase 1
NM_018292	QRSL1	glutaminyl-tRNA synthase (glutamine-hydrolyzing)-like 1
NM_001977	ENPEP	glutamyl aminopeptidase (aminopeptidase A)
NM_004446	EPRS	glutamyl-prolyl-tRNA synthetase
NM_000159	GCDH	glutaryl-Coenzyme A dehydrogenase
NM_000581	GPX1	glutathione peroxidase 1
NM_002085	GPX4	glutathione peroxidase 4 (phospholipid hydroperoxidase)
NM_000637	GSR	glutathione reductase
NM_001512	GSTA4	glutathione S-transferase A4
NM_000561	GSTM1	glutathione S-transferase M1
NM_004832	GSTO1	glutathione S-transferase omega 1
NM_000852	GSTP1	glutathione S-transferase pi
NM_000853	GSTT1	glutathione S-transferase theta 1
NM_000178	GSS	glutathione synthetase
NM_002046	GAPDH	glyceraldehyde-3-phosphate dehydrogenase
NM_020918	GPAM	glycerol-3-phosphate acyltransferase, mitochondrial
NM_005276	GPD1	glycerol-3-phosphate dehydrogenase 1 (soluble)
NM_014236	GNPAT	glyceronephosphate O-acyltransferase
NM_005838	GLYAT	glycine-N-acyltransferase
NM_002103	GYS1	glycogen synthase 1 (muscle)
NM_002093	GSK3B	glycogen synthase kinase 3 beta
NM_002101	GYPC	glycophorin C (Gerbich blood group)
NM_002102	GYPE	glycophorin E
NM_000735	CGA	glycoprotein hormones, alpha polypeptide
NM_000173	GP1BA	glycoprotein Ib (platelet), alpha polypeptide
NM_000174	GP9	glycoprotein IX (platelet)
NM_004488	GP5	glycoprotein V (platelet)
NM_016363	GP6	glycoprotein VI (platelet)
NM_138501	GPSN2	glycoprotein, synaptic 2
NM_002047	GARS	glycyl-tRNA synthetase
NM_012201	GLG1	golgi apparatus protein 1
NM_004487	GOLGB1	golgi autoantigen, golgin subfamily b, macrogolgin (with transmembrane signal), 1
NM_004871	GOSR1	golgi SNAP receptor complex member 1
NM_000825	GNRH1	gonadotropin-releasing hormone 1 (luteinizing-releasing hormone)
NM_002066	GML	GPI anchored molecule like protein
NM_024915	GRHL2	grainyhead-like 2 (Drosophila)
NM_021180	GRHL3	grainyhead-like 3 (Drosophila)
NM_198173	GRHL3	grainyhead-like 3 (Drosophila)
NM_012198	GCA	grancalcin, EF-hand calcium binding protein
NM_006433	GNLY	granulysin
NM_006144	GZMA	granzyme A (granzyme 1, cytotoxic T-lymphocyte-associated serine esterase 3)
NM_002039	GAB1	GRB2-associated binding protein 1
NM_013372	GREM1	gremlin 1, cysteine knot superfamily, homolog (Xenopus laevis)
NM_000583	GC	group-specific component (vitamin D binding protein)
NM_001924	GADD45A	growth arrest and DNA-damage-inducible, alpha
NM_000820	GAS6	growth arrest-specific 6
NM_002045	GAP43	growth associated protein 43
NM_005263	GFI1	growth factor independent 1
NM_002086	GRB2	growth factor receptor-bound protein 2
NM_005262	GFER	growth factor, augmenter of liver regeneration (ERV1 homolog, S. cerevisiae)
NM_000515	GH1	growth hormone 1
NM_021081	GHRH	growth hormone releasing hormone
NM_004122	GHSR	growth hormone secretagogue receptor
NM_145657	GSH1	GS homeobox 1
NM_004286	GTPBP1	GTP binding protein 1
NM_000161	GCH1	GTP cyclohydrolase 1 (dopa-responsive dystonia)
NM_130759	GIMAP1	GTPase, IMAP family member 1
NM_000156	GAMT	guanidinoacetate N-methyltransferase
NM_138924	GAMT	guanidinoacetate N-methyltransferase
NM_000172	GNAT1	guanine nucleotide binding protein (G protein), alpha transducing activity polypeptide 1
NM_006578	GNB5	guanine nucleotide binding protein (G protein), beta 5
NM_002075	GNB3	guanine nucleotide binding protein (G protein), beta polypeptide 3
NM_002053	GBP1	guanylate binding protein 1, interferon-inducible, 67kDa
NM_001522	GUCY2F	guanylate cyclase 2F, retinal
NM_005318	H1F0	H1 histone family, member 0
NM_012259	HEY2	hairy/enhancer-of-split related with YRPW motif 2
NM_005143	HP	haptoglobin
NM_020995	HPR	haptoglobin-related protein
NM_016217	HECA	headcase homolog (Drosophila)
NM_004821	HAND1	heart and neural crest derivatives expressed 1
NM_021973	HAND2	heart and neural crest derivatives expressed 2
NM_002157	HSPE1	heat shock 10kDa protein 1 (chaperonin 10)
NM_014365	HSPB8	heat shock 22kDa protein 8
NM_001540	HSPB1	heat shock 27kDa protein 1
NM_001541	HSPB2	heat shock 27kDa protein 2
NM_002156	HSPD1	heat shock 60kDa protein 1 (chaperonin)
NM_052970	HSPA12B	heat shock 70kD protein 12B
NM_005346	HSPA1B	heat shock 70kDa protein 1B
NM_021979	HSPA2	heat shock 70kDa protein 2
NM_002154	HSPA4	heat shock 70kDa protein 4
NM_198431	HSPA4	heat shock 70kDa protein 4
NM_005347	HSPA5	heat shock 70kDa protein 5 (glucose-regulated protein, 78kDa)
NM_006597	HSPA8	heat shock 70kDa protein 8
NM_001017963	HSPCA	heat shock 90kDa protein 1, alpha
NM_007355	HSPCB	heat shock 90kDa protein 1, beta
NM_144617	HSPB6	heat shock protein, alpha-crystallin-related, B6
NM_005526	HSF1	heat shock transcription factor 1
NM_018194	HHAT	hedgehog acyltransferase
NM_018063	HELLS	helicase, lymphoid-specific
NM_032855	HSH2D	hematopoietic SH2 domain containing
NM_002133	HMOX1	heme oxygenase (decycling) 1
NM_002134	HMOX2	heme oxygenase (decycling) 2
NM_000410	HFE	hemochromatosis
NM_000558	HBA1	hemoglobin, alpha 1
NM_000517	HBA2	hemoglobin, alpha 2
NM_000613	HPX	hemopexin
NM_002110	HCK	hemopoietic cell kinase
NM_005529	HSPG2	heparan sulfate proteoglycan 2 (perlecan)
NM_006665	HPSE	heparanase
NM_021828	HPSE2	heparanase 2
NM_001945	HBEGF	heparin-binding EGF-like growth factor
NM_000601	HGF	hepatocyte growth factor (hepapoietin A; scatter factor)
NM_004712	HGS	hepatocyte growth factor-regulated tyrosine kinase substrate
NM_000457	HNF4A	hepatocyte nuclear factor 4, alpha
NM_004494	HDGF	hepatoma-derived growth factor (high-mobility group protein 1-like)
NM_014799	HEPH	hephaestin
NM_138737	HEPH	hephaestin
NM_002151	HPN	hepsin (transmembrane protease, serine 1)
NM_000195	HPS1	Hermansky-Pudlak syndrome 1
NM_182637	HPS1	Hermansky-Pudlak syndrome 1
NM_182638	HPS1	Hermansky-Pudlak syndrome 1
NM_182639	HPS1	Hermansky-Pudlak syndrome 1
NM_002136	HNRPA1	heterogeneous nuclear ribonucleoprotein A1
NM_002140	HNRPK	heterogeneous nuclear ribonucleoprotein K
NM_004501	HNRPU	heterogeneous nuclear ribonucleoprotein U (scaffold attachment factor A)
NM_031844	HNRPU	heterogeneous nuclear ribonucleoprotein U (scaffold attachment factor A)
NM_006460	HEXIM1	hexamethylene bis-acetamide inducible 1
NM_000189	HK2	hexokinase 2
NM_004285	H6PD	hexose-6-phosphate dehydrogenase (glucose 1-dehydrogenase)
NM_005336	HDLBP	high density lipoprotein binding protein (vigilin)
NM_002131	HMGA1	high mobility group AT-hook 1
NM_003484	HMGA2	high mobility group AT-hook 2
NM_002128	HMGB1	high-mobility group box 1
NM_002108	HAL	histidine ammonia-lyase
NM_012208	HARSL	histidyl-tRNA synthetase-like
NM_030789	HM13	histocompatibility (minor) 13
NM_005321	HIST1H1E	histone 1, H1e
NM_003528	HIST2H2BE	histone 2, H2be
NM_021059	HIST2H3C	histone 2, H3c
NM_058176	HDAC9	histone deacetylase 9
NM_006388	HTATIP	HIV-1 Tat interacting protein, 60kDa
NM_005788	HRMT1L3	HMT1 hnRNP methyltransferase-like 3 (S. cerevisiae)
NM_019854	HRMT1L4	HMT1 hnRNP methyltransferase-like 4 (S. cerevisiae)
NM_000411	HLCS	holocarboxylase synthetase (biotin-(proprionyl-Coenzyme A-carboxylase (ATP-hydrolysing)) ligase)
NM_005523	HOXA11	homeobox A11
NM_019102	HOXA5	homeobox A5
NM_002144	HOXB1	homeobox B1
NM_004502	HOXB7	homeobox B7
NM_006897	HOXC9	homeobox C9
NM_002729	HHEX	homeobox, hematopoietically expressed
NM_000187	HGD	homogentisate 1,2-dioxygenase (homogentisate oxidase)
NM_013247	HTRA2	HtrA serine peptidase 2
NM_002111	HD	huntingtin (Huntington disease)
NM_003949	HAP1	huntingtin-associated protein 1 (neuroan 1)
NM_001523	HAS1	hyaluronan synthase 1
NM_005328	HAS2	hyaluronan synthase 2
NM_005329	HAS3	hyaluronan synthase 3
NM_138612	HAS3	hyaluronan synthase 3
NM_001037811	HADH2	hydroxyacyl-Coenzyme A dehydrogenase, type II
NM_004493	HADH2	hydroxyacyl-Coenzyme A dehydrogenase, type II
NM_000182	HADHA	hydroxyacyl-Coenzyme A dehydrogenase/3-ketoacyl-Coenzyme A thiolase/enoyl-Coenzyme A hydratase (trif
NM_000183	HADHB	hydroxyacyl-Coenzyme A dehydrogenase/3-ketoacyl-Coenzyme A thiolase/enoyl-Coenzyme A hydratase (trif
NM_025193	HSD3B7	hydroxy-delta-5-steroid dehydrogenase, 3 beta- and steroid delta-isomerase 7
NM_000190	HMBS	hydroxymethylbilane synthase
NM_005525	HSD11B1	hydroxysteroid (11-beta) dehydrogenase 1
NM_000413	HSD17B1	hydroxysteroid (17-beta) dehydrogenase 1
NM_000414	HSD17B4	hydroxysteroid (17-beta) dehydrogenase 4
NM_003725	HSD17B6	hydroxysteroid (17-beta) dehydrogenase 6
NM_000194	HPRT1	hypoxanthine phosphoribosyltransferase 1 (Lesch-Nyhan syndrome)
NM_006389	HYOU1	hypoxia up-regulated 1
NM_001530	HIF1A	hypoxia-inducible factor 1, alpha subunit (basic helix-loop-helix transcription factor)
NM_005546	ITK	IL2-inducible T-cell kinase
NM_004907	IER2	immediate early response 2
NM_003897	IER3	immediate early response 3
NM_144646	IGJ	immunoglobulin J polypeptide, linker protein for immunoglobulin alpha and mu polypeptides
NM_020070	IGLL1	immunoglobulin lambda-like polypeptide 1
NM_002180	IGHMBP2	immunoglobulin mu binding protein 2
NM_006390	IPO8	importin 8
NM_002181	IHH	Indian hedgehog homolog (Drosophila)
NM_002164	INDO	indoleamine-pyrrole 2,3 dioxygenase
NM_012092	ICOS	inducible T-cell co-stimulator
NM_031479	INHBE	inhibin, beta E
NM_002165	ID1	inhibitor of DNA binding 1, dominant negative helix-loop-helix protein
NM_002167	ID3	inhibitor of DNA binding 3, dominant negative helix-loop-helix protein
NM_001556	IKBKB	inhibitor of kappa light polypeptide gene enhancer in B-cells, kinase beta
NM_003640	IKBKAP	inhibitor of kappa light polypeptide gene enhancer in B-cells, kinase complex-associated protein
NM_014002	IKBKE	inhibitor of kappa light polypeptide gene enhancer in B-cells, kinase epsilon
NM_003639	IKBKG	inhibitor of kappa light polypeptide gene enhancer in B-cells, kinase gamma
NM_006839	IMMT	inner membrane protein, mitochondrial (mitofilin)
NM_033453	ITPA	inosine triphosphatase (nucleoside triphosphate pyrophosphatase)
NM_001567	INPPL1	inositol polyphosphate phosphatase-like 1
NM_000207	INS	insulin
NM_000209	IPF1	insulin promoter factor 1, homeodomain transcription factor
NM_000208	INSR	insulin receptor
NM_005544	IRS1	insulin receptor substrate 1
NM_003749	IRS2	insulin receptor substrate 2
NM_003604	IRS4	insulin receptor substrate 4
NM_014215	INSRR	insulin receptor-related receptor
NM_004969	IDE	insulin-degrading enzyme
NM_000618	IGF1	insulin-like growth factor 1 (somatomedin C)
NM_000875	IGF1R	insulin-like growth factor 1 receptor
NM_000612	IGF2	insulin-like growth factor 2 (somatomedin A)
NM_000596	IGFBP1	insulin-like growth factor binding protein 1
NM_000597	IGFBP2	insulin-like growth factor binding protein 2, 36kDa
NM_000598	IGFBP3	insulin-like growth factor binding protein 3
NM_001552	IGFBP4	insulin-like growth factor binding protein 4
NM_000599	IGFBP5	insulin-like growth factor binding protein 5
NM_004970	IGFALS	insulin-like growth factor binding protein, acid labile subunit
NM_030926	ITM2C	integral membrane protein 2C
NM_181501	ITGA1	integrin, alpha 1
NM_002203	ITGA2	integrin, alpha 2 (CD49B, alpha 2 subunit of VLA-2 receptor)
NM_000419	ITGA2B	integrin, alpha 2b (platelet glycoprotein IIb of IIb/IIIa complex, antigen CD41B)
NM_000885	ITGA4	integrin, alpha 4 (antigen CD49D, alpha 4 subunit of VLA-4 receptor)
NM_002206	ITGA7	integrin, alpha 7
NM_002209	ITGAL	integrin, alpha L (antigen CD11A (p180), lymphocyte function-associated antigen 1; alpha polypeptide
NM_000632	ITGAM	integrin, alpha M (complement component 3 receptor 3 subunit)
NM_002210	ITGAV	integrin, alpha V (vitronectin receptor, alpha polypeptide, antigen CD51)
NM_000887	ITGAX	integrin, alpha X (complement component 3 receptor 4 subunit)
NM_002211	ITGB1	integrin, beta 1 (fibronectin receptor, beta polypeptide, antigen CD29 includes MDF2, MSK12)
NM_000211	ITGB2	integrin, beta 2 (antigen CD18 (p95), lymphocyte function-associated antigen 1; macrophage antigen 1
NM_000212	ITGB3	integrin, beta 3 (platelet glycoprotein IIIa, antigen CD61)
NM_002213	ITGB5	integrin, beta 5
NM_004791	ITGBL1	integrin, beta-like 1 (with EGF-like repeat domains)
NM_004967	IBSP	integrin-binding sialoprotein (bone sialoprotein, bone sialoprotein II)
NM_017625	ITLN1	intelectin 1 (galactofuranose binding)
NM_000201	ICAM1	intercellular adhesion molecule 1 (CD54), human rhinovirus receptor
NM_000873	ICAM2	intercellular adhesion molecule 2
NM_000629	IFNAR1	interferon (alpha, beta and omega) receptor 1
NM_003641	IFITM1	interferon induced transmembrane protein 1 (9-27)
NM_002198	IRF1	interferon regulatory factor 1
NM_002199	IRF2	interferon regulatory factor 2
NM_001571	IRF3	interferon regulatory factor 3
NM_002460	IRF4	interferon regulatory factor 4
NM_002200	IRF5	interferon regulatory factor 5
NM_002201	ISG20	interferon stimulated exonuclease gene 20kDa
NM_002176	IFNB1	interferon, beta 1, fibroblast
NM_000619	IFNG	interferon, gamma
NM_006417	IFI44	interferon-induced protein 44
NM_000577	IL1RN	interleukin 1 receptor antagonist
NM_000877	IL1R1	interleukin 1 receptor, type I
NM_173459	IL1RL1	interleukin 1 receptor-like 1
NM_000575	IL1A	interleukin 1, alpha
NM_000576	IL1B	interleukin 1, beta
NM_000572	IL10	interleukin 10
NM_001558	IL10RA	interleukin 10 receptor, alpha
NM_000641	IL11	interleukin 11
NM_000882	IL12A	interleukin 12A (natural killer cell stimulatory factor 1, cytotoxic lymphocyte maturation factor 1,
NM_002187	IL12B	interleukin 12B (natural killer cell stimulatory factor 2, cytotoxic lymphocyte maturation factor 2,
NM_002188	IL13	interleukin 13
NM_000585	IL15	interleukin 15
NM_004513	IL16	interleukin 16 (lymphocyte chemoattractant factor)
NM_172217	IL16	interleukin 16 (lymphocyte chemoattractant factor)
NM_002190	IL17	interleukin 17 (cytotoxic T-lymphocyte-associated serine esterase 8)
NM_017563	IL17RD	interleukin 17 receptor D
NM_052872	IL17F	interleukin 17F
NM_001562	IL18	interleukin 18 (interferon-gamma-inducing factor)
NM_005699	IL18BP	interleukin 18 binding protein
NM_003855	IL18R1	interleukin 18 receptor 1
NM_003853	IL18RAP	interleukin 18 receptor accessory protein
NM_013371	IL19	interleukin 19
NM_153758	IL19	interleukin 19
NM_000586	IL2	interleukin 2
NM_000417	IL2RA	interleukin 2 receptor, alpha
NM_000878	IL2RB	interleukin 2 receptor, beta
NM_000206	IL2RG	interleukin 2 receptor, gamma (severe combined immunodeficiency)
NM_016584	IL23A	interleukin 23, alpha subunit p19
NM_006850	IL24	interleukin 24
NM_145659	IL27	interleukin 27
NM_172140	IL29	interleukin 29 (interferon, lambda 1)
NM_000588	IL3	interleukin 3 (colony-stimulating factor, multiple)
NM_139017	IL31RA	interleukin 31 receptor A
NM_000589	IL4	interleukin 4
NM_000418	IL4R	interleukin 4 receptor
NM_000879	IL5	interleukin 5 (colony-stimulating factor, eosinophil)
NM_000600	IL6	interleukin 6 (interferon, beta 2)
NM_000565	IL6R	interleukin 6 receptor
NM_000880	IL7	interleukin 7
NM_000584	IL8	interleukin 8
NM_000634	IL8RA	interleukin 8 receptor, alpha
NM_001557	IL8RB	interleukin 8 receptor, beta
NM_000590	IL9	interleukin 9
NM_001025242	IRAK1	interleukin-1 receptor-associated kinase 1
NM_007199	IRAK3	interleukin-1 receptor-associated kinase 3
NM_005897	IPP	intracisternal A particle-promoted polypeptide
NM_004968	ICA1	islet cell autoantigen 1, 69kDa
NM_005896	IDH1	isocitrate dehydrogenase 1 (NADP+), soluble
NM_004508	IDI1	isopentenyl-diphosphate delta isomerase 1
NM_033261	IDI2	isopentenyl-diphosphate delta isomerase 2
NM_002225	IVD	isovaleryl Coenzyme A dehydrogenase
NM_182575	IZUMO1	izumo sperm-egg fusion 1
NM_000214	JAG1	jagged 1 (Alagille syndrome)
NM_002227	JAK1	Janus kinase 1 (a protein tyrosine kinase)
NM_004972	JAK2	Janus kinase 2 (a protein tyrosine kinase)
NM_002229	JUNB	jun B proto-oncogene
NM_005354	JUND	jun D proto-oncogene
NM_002230	JUP	junction plakoglobin
NM_032801	JAM3	junctional adhesion molecule 3
NM_020655	JPH3	junctophilin 3
NM_017509	KLK15	kallikrein 15
NM_138564	KLK15	kallikrein 15
NM_001030047	KLK3	kallikrein 3, (prostate specific antigen)
NM_014315	KLHDC2	kelch domain containing 2
NM_057161	KLHDC3	kelch domain containing 3
NM_007246	KLHL2	kelch-like 2, Mayven (Drosophila)
NM_012289	KEAP1	kelch-like ECH-associated protein 1
NM_000421	KRT10	keratin 10 (epidermolytic hyperkeratosis; keratosis palmaris et plantaris)
NM_000223	KRT12	keratin 12 (Meesmann corneal dystrophy)
NM_002274	KRT13	keratin 13
NM_002275	KRT15	keratin 15
NM_033033	KRTHB2	keratin, hair, basic, 2
NM_000221	KHK	ketohexokinase (fructokinase)
NM_030650	KIAA1715	KIAA1715
NM_013289	KIR3DL1	killer cell immunoglobulin-like receptor, three domains, long cytoplasmic tail, 1
NM_012312	KIR2DS2	killer cell immunoglobulin-like receptor, two domains, short cytoplasmic tail, 2
NM_002258	KLRB1	killer cell lectin-like receptor subfamily B, member 1
NM_002253	KDR	kinase insert domain receptor (a type III receptor tyrosine kinase)
NM_005733	KIF20A	kinesin family member 20A
NM_004521	KIF5B	kinesin family member 5B
NM_004520	KIF2	kinesin heavy chain member 2
NM_006101	KNTC2	kinetochore associated 2
NM_000899	KITLG	KIT ligand
NM_194454	KRIT1	KRIT1, ankyrin repeat containing
NM_005655	KLF10	Kruppel-like factor 10
NM_014079	KLF15	Kruppel-like factor 15
NM_016270	KLF2	Kruppel-like factor 2 (lung)
NM_004235	KLF4	Kruppel-like factor 4 (gut)
NM_001730	KLF5	Kruppel-like factor 5 (intestinal)
NM_001008490	KLF6	Kruppel-like factor 6
NM_178554	KY	kyphoscoliosis peptidase
NM_005327	HADHSC	L-3-hydroxyacyl-Coenzyme A dehydrogenase, short chain
NM_002299	LCT	lactase
NM_005566	LDHA	lactate dehydrogenase A
NM_006151	LPO	lactoperoxidase
NM_002343	LTF	lactotransferrin
NM_203463	LASS6	LAG1 longevity assurance homolog 6 (S. cerevisiae)
NM_005572	LMNA	lamin A/C
NM_170707	LMNA	lamin A/C
NM_002291	LAMB1	laminin, beta 1
NM_002292	LAMB2	laminin, beta 2 (laminin S)
NM_001001438	LSS	lanosterol synthase (2,3-oxidosqualene-lanosterol cyclase)
NM_000627	LTBP1	latent transforming growth factor beta binding protein 1
NM_000229	LCAT	lecithin-cholesterol acyltransferase
NM_002305	LGALS1	lectin, galactoside-binding, soluble, 1 (galectin 1)
NM_002306	LGALS3	lectin, galactoside-binding, soluble, 3 (galectin 3)
NM_000230	LEP	leptin (obesity homolog, mouse)
NM_001003679	LEPR	leptin receptor
NM_002303	LEPR	leptin receptor
NM_015344	LEPROTL1	leptin receptor overlapping transcript-like 1
NM_001031692	LRRC17	leucine rich repeat containing 17
NM_005824	LRRC17	leucine rich repeat containing 17
NM_015516	LRRC54	leucine rich repeat containing 54
NM_052972	LRG1	leucine-rich alpha-2-glycoprotein 1
NM_133259	LRPPRC	leucine-rich PPR-motif containing
NM_015541	LRIG1	leucine-rich repeats and immunoglobulin-like domains 1
NM_005097	LGI1	leucine-rich, glioma inactivated 1
NM_002309	LIF	leukemia inhibitory factor (cholinergic differentiation factor)
NM_006669	LILRB1	leukocyte immunoglobulin-like receptor, subfamily B (with TM and ITIM domains), member 1
NM_006864	LILRB3	leukocyte immunoglobulin-like receptor, subfamily B (with TM and ITIM domains), member 3
NM_181657	LTB4R	leukotriene B4 receptor
NM_019839	LTB4R2	leukotriene B4 receptor 2
NM_004811	LPXN	leupaxin
NM_003893	LDB1	LIM domain binding 1
NM_005578	LPP	LIM domain containing preferred translocation partner in lipoma
NM_004664	LIN7A	lin-7 homolog A (C. elegans)
NM_173083	LIN9	lin-9 homolog (C. elegans)
NM_000235	LIPA	lipase A, lysosomal acid, cholesterol esterase (Wolman disease)
NM_006033	LIPG	lipase, endothelial
NM_004190	LIPF	lipase, gastric
NM_000236	LIPC	lipase, hepatic
NM_005357	LIPE	lipase, hormone-sensitive
NM_139248	LIPH	lipase, member H
NM_005564	LCN2	lipocalin 2 (oncogene 24p3)
NM_015925	LSR	lipolysis stimulated lipoprotein receptor
NM_178175	LHFPL1	lipoma HMGIC fusion partner-like 1
NM_004139	LBP	lipopolysaccharide binding protein
NM_000237	LPL	lipoprotein lipase
NM_005577	LPA	lipoprotein, Lp(a)
NM_024492	LPAL2	lipoprotein, Lp(a)-like 2
NM_000427	LOR	loricrin
NM_000527	LDLR	low density lipoprotein receptor (familial hypercholesterolemia)
NM_015627	LDLRAP1	low density lipoprotein receptor adaptor protein 1
NM_002335	LRP5	low density lipoprotein receptor-related protein 5
NM_002337	LRPAP1	low density lipoprotein receptor-related protein associated protein 1
NM_002332	LRP1	low density lipoprotein-related protein 1 (alpha-2-macroglobulin receptor)
NM_018557	LRP1B	low density lipoprotein-related protein 1B (deleted in tumors)
NM_004525	LRP2	low density lipoprotein-related protein 2
NM_006726	LRBA	LPS-responsive vesicle trafficking, beach and anchor containing
NM_014462	LSM1	LSM1 homolog, U6 small nuclear RNA associated (S. cerevisiae)
NM_000894	LHB	luteinizing hormone beta polypeptide
NM_000233	LHCGR	luteinizing hormone/choriogonadotropin receptor
NM_002349	LY75	lymphocyte antigen 75
NM_001033667	LY9	lymphocyte antigen 9
NM_002348	LY9	lymphocyte antigen 9
NM_015364	LY96	lymphocyte antigen 96
NM_005356	LCK	lymphocyte-specific protein tyrosine kinase
NM_000595	LTA	lymphotoxin alpha (TNF superfamily, member 1)
NM_002341	LTB	lymphotoxin beta (TNF superfamily, member 3)
NM_002342	LTBR	lymphotoxin beta receptor (TNFR superfamily, member 3)
NM_012320	LYPLA3	lysophospholipase 3 (lysosomal phospholipase A2)
NM_006330	LYPLA1	lysophospholipase I
NM_007260	LYPLA2	lysophospholipase II
NM_000081	LYST	lysosomal trafficking regulator
NM_005561	LAMP1	lysosomal-associated membrane protein 1
NM_002294	LAMP2	lysosomal-associated membrane protein 2
NM_014398	LAMP3	lysosomal-associated membrane protein 3
NM_000239	LYZ	lysozyme (renal amyloidosis)
NM_001017405	MAEA	macrophage erythroblast attacher
NM_005882	MAEA	macrophage erythroblast attacher
NM_002415	MIF	macrophage migration inhibitory factor (glycosylation-inhibiting factor)
NM_002445	MSR1	macrophage scavenger receptor 1
NM_020998	MST1	macrophage stimulating 1 (hepatocyte growth factor-like)
NM_002447	MST1R	macrophage stimulating 1 receptor (c-met-related tyrosine kinase)
NM_005587	MEF2A	MADS box transcription enhancer factor 2, polypeptide A (myocyte enhancer factor 2A)
NM_002397	MEF2C	MADS box transcription enhancer factor 2, polypeptide C (myocyte enhancer factor 2C)
NM_005920	MEF2D	MADS box transcription enhancer factor 2, polypeptide D (myocyte enhancer factor 2D)
NM_002116	HLA-A	major histocompatibility complex, class I, A
NM_005514	HLA-B	major histocompatibility complex, class I, B
NM_002122	HLA-DQA1	major histocompatibility complex, class II, DQ alpha 1
NM_002123	HLA-DQB1	major histocompatibility complex, class II, DQ beta 1
NM_002124	HLA-DRB1	major histocompatibility complex, class II, DR beta 1
NM_001531	MR1	major histocompatibility complex, class I-related
NM_012064	MIP	major intrinsic protein of lens fiber
NM_005115	MVP	major vault protein
NM_005434	MALL	mal, T-cell differentiation protein-like
NM_005917	MDH1	malate dehydrogenase 1, NAD (soluble)
NM_014623	MEA1	male-enhanced antigen 1
NM_002395	ME1	malic enzyme 1, NADP(+)-dependent, cytosolic
NM_001014811	ME3	malic enzyme 3, NADP(+)-dependent, mitochondrial
NM_012213	MLYCD	malonyl-CoA decarboxylase
NM_006610	MASP2	mannan-binding lectin serine peptidase 2
NM_002435	MPI	mannose phosphate isomerase
NM_000242	MBL2	mannose-binding lectin (protein C) 2, soluble (opsonic defect)
NM_006715	MAN2C1	mannosidase, alpha, class 2C, member 1
NM_005908	MANBA	mannosidase, beta A, lysosomal
NM_004954	MARK2	MAP/microtubule affinity-regulating kinase 2
NM_023009	MARCKSL1	MARCKS-like 1
NM_052967	MAS1L	MAS1 oncogene-like
NM_002379	MATN1	matrilin 1, cartilage matrix protein
NM_000900	MGP	matrix Gla protein
NM_002421	MMP1	matrix metallopeptidase 1 (interstitial collagenase)
NM_002426	MMP12	matrix metallopeptidase 12 (macrophage elastase)
NM_002427	MMP13	matrix metallopeptidase 13 (collagenase 3)
NM_004995	MMP14	matrix metallopeptidase 14 (membrane-inserted)
NM_002428	MMP15	matrix metallopeptidase 15 (membrane-inserted)
NM_005941	MMP16	matrix metallopeptidase 16 (membrane-inserted)
NM_001032360	MMP19	matrix metallopeptidase 19
NM_002429	MMP19	matrix metallopeptidase 19
NM_004530	MMP2	matrix metallopeptidase 2 (gelatinase A, 72kDa gelatinase, 72kDa type IV collagenase)
NM_021801	MMP26	matrix metallopeptidase 26
NM_002422	MMP3	matrix metallopeptidase 3 (stromelysin 1, progelatinase)
NM_002423	MMP7	matrix metallopeptidase 7 (matrilysin, uterine)
NM_002424	MMP8	matrix metallopeptidase 8 (neutrophil collagenase)
NM_004994	MMP9	matrix metallopeptidase 9 (gelatinase B, 92kDa gelatinase, 92kDa type IV collagenase)
NM_024979	MCF2L	MCF.2 cell line derived transforming sequence-like
NM_005916	MCM7	MCM7 minichromosome maintenance deficient 7 (S. cerevisiae)
NM_002392	MDM2	Mdm2, transformed 3T3 cell double minute 2, p53 binding protein (mouse)
NM_030973	MED25	mediator of RNA polymerase II transcription, subunit 25 homolog (yeast)
NM_025205	MED28	mediator of RNA polymerase II transcription, subunit 28 homolog (yeast)
NM_000243	MEFV	Mediterranean fever
NM_002378	MATK	megakaryocyte-associated tyrosine kinase
NM_015166	MLC1	megalencephalic leukoencephalopathy with subcortical cysts 1
NM_032503	MCHR2	melanin-concentrating hormone receptor 2
NM_005912	MC4R	melanocortin 4 receptor
NM_006500	MCAM	melanoma cell adhesion molecule
NM_000902	MME	membrane metallo-endopeptidase (neutral endopeptidase, enkephalinase, CALLA, CD10)
NM_003791	MBTPS1	membrane-bound transcription factor peptidase, site 1
NM_015884	MBTPS2	membrane-bound transcription factor peptidase, site 2
NM_152866	MS4A1	membrane-spanning 4-domains, subfamily A, member 1
NM_005924	MEOX2	mesenchyme homeobox 2
NM_002402	MEST	mesoderm specific transcript homolog (mouse)
NM_000245	MET	met proto-oncogene (hepatocyte growth factor receptor)
NM_005946	MT1A	metallothionein 1A (functional)
NM_005952	MT1X	metallothionein 1X
NM_014751	MTSS1	metastasis suppressor 1
NM_002455	MTX1	metaxin 1
NM_000429	MAT1A	methionine adenosyltransferase I, alpha
NM_012331	MSRA	methionine sulfoxide reductase A
NM_004990	MARS	methionine-tRNA synthetase
NM_006838	METAP2	methionyl aminopeptidase 2
NM_020166	MCCC1	methylcrotonoyl-Coenzyme A carboxylase 1 (alpha)
NM_005956	MTHFD1	methylenetetrahydrofolate dehydrogenase (NADP+ dependent) 1, methenyltetrahydrofolate cyclohydrolase
NM_000255	MUT	methylmalonyl Coenzyme A mutase
NM_018396	METTL2B	methyltransferase like 2B
NM_002461	MVD	mevalonate (diphospho) decarboxylase
NM_000431	MVK	mevalonate kinase (mevalonic aciduria)
NM_000253	MTTP	microsomal triglyceride transfer protein
NM_001012300	MCRS1	microspherule protein 1
NM_005909	MAP1B	microtubule-associated protein 1B
NM_002374	MAP2	microtubule-associated protein 2
NM_005910	MAPT	microtubule-associated protein tau
NM_001012333	MDK	midkine (neurite growth-promoting factor 2)
NM_001012334	MDK	midkine (neurite growth-promoting factor 2)
NM_000381	MID1	midline 1 (Opitz/BBB syndrome)
NM_020774	MIB1	mindbomb homolog 1 (Drosophila)
NM_004927	MRPL49	mitochondrial ribosomal protein L49
NM_015971	MRPS7	mitochondrial ribosomal protein S7
NM_138777	MRRF	mitochondrial ribosome recycling factor
NM_004294	MTRF1	mitochondrial translational release factor 1
NM_002745	MAPK1	mitogen-activated protein kinase 1
NM_002753	MAPK10	mitogen-activated protein kinase 10
NM_001315	MAPK14	mitogen-activated protein kinase 14
NM_002746	MAPK3	mitogen-activated protein kinase 3
NM_002749	MAPK7	mitogen-activated protein kinase 7
NM_002750	MAPK8	mitogen-activated protein kinase 8
NM_005456	MAPK8IP1	mitogen-activated protein kinase 8 interacting protein 1
NM_002752	MAPK9	mitogen-activated protein kinase 9
NM_001006619	MAPKAP1	mitogen-activated protein kinase associated protein 1
NM_002755	MAP2K1	mitogen-activated protein kinase kinase 1
NM_030662	MAP2K2	mitogen-activated protein kinase kinase 2
NM_002756	MAP2K3	mitogen-activated protein kinase kinase 3
NM_003010	MAP2K4	mitogen-activated protein kinase kinase 4
NM_002757	MAP2K5	mitogen-activated protein kinase kinase 5
NM_145162	MAP2K5	mitogen-activated protein kinase kinase 5
NM_002758	MAP2K6	mitogen-activated protein kinase kinase 6
NM_145185	MAP2K7	mitogen-activated protein kinase kinase 7
NM_002401	MAP3K3	mitogen-activated protein kinase kinase kinase 3
NM_005923	MAP3K5	mitogen-activated protein kinase kinase kinase 5
NM_004834	MAP4K4	mitogen-activated protein kinase kinase kinase kinase 4
NM_006575	MAP4K5	mitogen-activated protein kinase kinase kinase kinase 5
NM_017947	MOCOS	molybdenum cofactor sulfurase
NM_000898	MAOB	monoamine oxidase B
NM_012329	MMD	monocyte to macrophage differentiation-associated
NM_001003794	MGLL	monoglyceride lipase
NM_007283	MGLL	monoglyceride lipase
NM_001031699	MOXD1	monooxygenase, DBH-like 1
NM_015529	MOXD1	monooxygenase, DBH-like 1
NM_018995	MOV10L1	Mov10l1, Moloney leukemia virus 10-like 1, homolog (mouse)
NM_002448	MSX1	msh homeobox homolog 1 (Drosophila)
NM_002449	MSX2	msh homeobox homolog 2 (Drosophila)
NM_001018016	MUC1	mucin 1, transmembrane
NM_002456	MUC1	mucin 1, transmembrane
NM_006785	MALT1	mucosa associated lymphoid tissue lymphoma translocation gene 1
NM_007351	MMRN1	multimerin 1
NM_000244	MEN1	multiple endocrine neoplasia I
NM_012219	MRAS	muscle RAS oncogene homolog
NM_005098	MSC	musculin (activated B-cell factor-1)
NM_002387	MCC	mutated in colorectal cancers
NM_014520	MYBBP1A	MYB binding protein (P160) 1a
NM_002383	MAZ	MYC-associated zinc finger protein (purine-binding transcription factor)
NM_001025081	MBP	myelin basic protein
NM_016132	MYEF2	myelin expression factor 2
NM_000530	MPZ	myelin protein zero (Charcot-Marie-Tooth neuropathy 1B)
NM_021960	MCL1	myeloid cell leukemia sequence 1 (BCL2-related)
NM_002432	MNDA	myeloid cell nuclear differentiation antigen
NM_002468	MYD88	myeloid differentiation primary response gene (88)
NM_005933	MLL	myeloid/lymphoid or mixed-lineage leukemia (trithorax homolog, Drosophila)
NM_005938	MLLT7	myeloid/lymphoid or mixed-lineage leukemia (trithorax homolog, Drosophila); translocated to, 7
NM_003482	MLL2	myeloid/lymphoid or mixed-lineage leukemia 2
NM_000250	MPO	myeloperoxidase
NM_005373	MPL	myeloproliferative leukemia virus oncogene
NM_199072	MDFIC	MyoD family inhibitor domain containing
NM_002478	MYOD1	myogenic differentiation 1
NM_000256	MYBPC3	myosin binding protein C, cardiac
NM_033118	MYLK2	myosin light chain kinase 2, skeletal muscle
NM_000259	MYO5A	myosin VA (heavy polypeptide 12, myoxin)
NM_005963	MYH1	myosin, heavy polypeptide 1, skeletal muscle, adult
NM_005964	MYH10	myosin, heavy polypeptide 10, non-muscle
NM_002474	MYH11	myosin, heavy polypeptide 11, smooth muscle
NM_017534	MYH2	myosin, heavy polypeptide 2, skeletal muscle, adult
NM_000432	MYL2	myosin, light polypeptide 2, regulatory, cardiac, slow
NM_021223	MYL7	myosin, light polypeptide 7, regulatory
NM_005965	MYLK	myosin, light polypeptide kinase
NM_053025	MYLK	myosin, light polypeptide kinase
NM_000252	MTM1	myotubularin 1
NM_006697	MTMR11	myotubularin related protein 11
NM_181873	MTMR11	myotubularin related protein 11
NM_016156	MTMR2	myotubularin related protein 2
NM_004685	MTMR6	myotubularin related protein 6
NM_021245	MYOZ1	myozenin 1
NM_002356	MARCKS	myristoylated alanine-rich protein kinase C substrate
NM_032188	MYST1	MYST histone acetyltransferase 1
NM_000262	NAGA	N-acetylgalactosaminidase, alpha-
NM_153006	NAGS	N-acetylglutamate synthase
NM_030769	NPL	N-acetylneuraminate pyruvate lyase (dihydrodipicolinate synthase)
NM_018946	NANS	N-acetylneuraminic acid synthase (sialic acid synthase)
NM_000662	NAT1	N-acetyltransferase 1 (arylamine N-acetyltransferase)
NM_003960	NAT8	N-acetyltransferase 8 (camello like)
NM_004315	ASAH1	N-acylsphingosine amidohydrolase (acid ceramidase) 1
NM_015922	NSDHL	NAD(P) dependent steroid dehydrogenase-like
NM_000903	NQO1	NAD(P)H dehydrogenase, quinone 1
NM_004546	NDUFB2	NADH dehydrogenase (ubiquinone) 1 beta subcomplex, 2, 8kDa
NM_002491	NDUFB3	NADH dehydrogenase (ubiquinone) 1 beta subcomplex, 3, 12kDa
NM_004547	NDUFB4	NADH dehydrogenase (ubiquinone) 1 beta subcomplex, 4, 15kDa
NM_005003	NDUFAB1	NADH dehydrogenase (ubiquinone) 1, alpha/beta subcomplex, 1, 8kDa
NM_014434	NDOR1	NADPH dependent diflavin oxidoreductase 1
NM_007052	NOX1	NADPH oxidase 1
NM_015718	NOX3	NADPH oxidase 3
NM_016931	NOX4	NADPH oxidase 4
NM_198270	NHS	Nance-Horan syndrome (congenital cataracts and dental anomalies)
NM_004851	NAPSA	napsin A aspartic peptidase
NM_006172	NPPA	natriuretic peptide precursor A
NM_002521	NPPB	natriuretic peptide precursor B
NM_024409	NPPC	natriuretic peptide precursor C
NM_000906	NPR1	natriuretic peptide receptor A/guanylate cyclase A (atrionatriuretic peptide receptor A)
NM_000907	NPR2	natriuretic peptide receptor B/guanylate cyclase B (atrionatriuretic peptide receptor B)
NM_000908	NPR3	natriuretic peptide receptor C/guanylate cyclase C (atrionatriuretic peptide receptor C)
NM_013436	NCKAP1	NCK-associated protein 1
NM_002514	NOV	nephroblastoma overexpressed gene
NM_004646	NPHS1	nephrosis 1, congenital, Finnish type (nephrin)
NM_014625	NPHS2	nephrosis 2, idiopathic, steroid-resistant (podocin)
NM_002507	NGFR	nerve growth factor receptor (TNFR superfamily, member 16)
NM_006617	NES	nestin
NM_003827	NAPA	N-ethylmaleimide-sensitive factor attachment protein, alpha
NM_000615	NCAM1	neural cell adhesion molecule 1
NM_004495	NRG1	neuregulin 1
NM_007224	NXPH4	neurexophilin 4
NM_002524	NRAS	neuroblastoma RAS viral (v-ras) oncogene homolog
NM_005380	NBL1	neuroblastoma, suppression of tumorigenicity 1
NM_000267	NF1	neurofibromin 1 (neurofibromatosis, von Recklinghausen disease, Watson disease)
NM_021076	NEFH	neurofilament, heavy polypeptide 200kDa
NM_006158	NEFL	neurofilament, light polypeptide 68kDa
NM_002500	NEUROD1	neurogenic differentiation 1
NM_021191	NEUROD4	neurogenic differentiation 4
NM_022728	NEUROD6	neurogenic differentiation 6
NM_001011717	NMS	neuromedin S
NM_014293	NPTXR	neuronal pentraxin receptor
NM_002516	NOVA2	neuro-oncological ventral antigen 2
NM_000905	NPY	neuropeptide Y
NM_000909	NPY1R	neuropeptide Y receptor Y1
NM_006174	NPY5R	neuropeptide Y receptor Y5
NM_003873	NRP1	neuropilin 1
NM_006183	NTS	neurotensin
NM_002531	NTSR1	neurotensin receptor 1 (high affinity)
NM_001007792	NTRK1	neurotrophic tyrosine kinase, receptor, type 1
NM_002529	NTRK1	neurotrophic tyrosine kinase, receptor, type 1
NM_001018065	NTRK2	neurotrophic tyrosine kinase, receptor, type 2
NM_002530	NTRK3	neurotrophic tyrosine kinase, receptor, type 3
NM_002527	NTF3	neurotrophin 3
NM_006179	NTF5	neurotrophin 5 (neurotrophin 4/5)
NM_000265	NCF1	neutrophil cytosolic factor 1, (chronic granulomatous disease, autosomal 1)
NM_000433	NCF2	neutrophil cytosolic factor 2 (65kDa, chronic granulomatous disease, autosomal 2)
NM_000631	NCF4	neutrophil cytosolic factor 4, 40kDa
NM_005967	NAB2	NGFI-A binding protein 2 (EGR1 binding protein 2)
NM_012343	NNT	nicotinamide nucleotide transhydrogenase
NM_182977	NNT	nicotinamide nucleotide transhydrogenase
NM_002508	NID1	nidogen 1
NM_000271	NPC1	Niemann-Pick disease, type C1
NM_006432	NPC2	Niemann-Pick disease, type C2
NM_198465	NRK	Nik related kinase
NM_002498	NEK3	NIMA (never in mitosis gene a)-related kinase 3
NM_003157	NEK4	NIMA (never in mitosis gene a)-related kinase 4
NM_000620	NOS1	nitric oxide synthase 1 (neuronal)
NM_000625	NOS2A	nitric oxide synthase 2A (inducible, hepatocytes)
NM_000603	NOS3	nitric oxide synthase 3 (endothelial cell)
NM_177400	NKX6-2	NK6 transcription factor related, locus 2 (Drosophila)
NM_057175	NARG1	NMDA receptor regulated 1
NM_001015052	MPG	N-methylpurine-DNA glycosylase
NM_004688	NMI	N-myc (and STAT) interactor
NM_006096	NDRG1	N-myc downstream regulated gene 1
NM_021079	NMT1	N-myristoyltransferase 1
NM_007363	NONO	non-POU domain containing, octamer-binding
NM_000266	NDP	Norrie disease (pseudoglioma)
NM_000435	NOTCH3	Notch homolog 3 (Drosophila)
NM_013389	NPC1L1	NPC1 (Niemann-Pick disease, type C1, gene)-like 1
NM_002482	NASP	nuclear autoantigenic sperm protein (histone-binding)
NM_006163	NFE2	nuclear factor (erythroid-derived 2), 45kDa
NM_006164	NFE2L2	nuclear factor (erythroid-derived 2)-like 2
NM_005597	NFIC	nuclear factor I/C (CCAAT-binding transcription factor)
NM_006162	NFATC1	nuclear factor of activated T-cells, cytoplasmic, calcineurin-dependent 1
NM_172390	NFATC1	nuclear factor of activated T-cells, cytoplasmic, calcineurin-dependent 1
NM_012340	NFATC2	nuclear factor of activated T-cells, cytoplasmic, calcineurin-dependent 2
NM_003998	NFKB1	nuclear factor of kappa light polypeptide gene enhancer in B-cells 1 (p105)
NM_002502	NFKB2	nuclear factor of kappa light polypeptide gene enhancer in B-cells 2 (p49/p100)
NM_001001716	NFKBIB	nuclear factor of kappa light polypeptide gene enhancer in B-cells inhibitor, beta
NM_005384	NFIL3	nuclear factor, interleukin 3 regulated
NM_022455	NSD1	nuclear receptor binding SET domain protein 1
NM_172349	NSD1	nuclear receptor binding SET domain protein 1
NM_003743	NCOA1	nuclear receptor coactivator 1
NM_006540	NCOA2	nuclear receptor coactivator 2
NM_006312	NCOR2	nuclear receptor co-repressor 2
NM_000475	NR0B1	nuclear receptor subfamily 0, group B, member 1
NM_021969	NR0B2	nuclear receptor subfamily 0, group B, member 2
NM_021724	NR1D1	nuclear receptor subfamily 1, group D, member 1
NM_005126	NR1D2	nuclear receptor subfamily 1, group D, member 2
NM_007121	NR1H2	nuclear receptor subfamily 1, group H, member 2
NM_005693	NR1H3	nuclear receptor subfamily 1, group H, member 3
NM_005123	NR1H4	nuclear receptor subfamily 1, group H, member 4
NM_033013	NR1I2	nuclear receptor subfamily 1, group I, member 2
NM_005122	NR1I3	nuclear receptor subfamily 1, group I, member 3
NM_003297	NR2C1	nuclear receptor subfamily 2, group C, member 1
NM_003298	NR2C2	nuclear receptor subfamily 2, group C, member 2
NM_021005	NR2F2	nuclear receptor subfamily 2, group F, member 2
NM_000176	NR3C1	nuclear receptor subfamily 3, group C, member 1 (glucocorticoid receptor)
NM_000901	NR3C2	nuclear receptor subfamily 3, group C, member 2
NM_002135	NR4A1	nuclear receptor subfamily 4, group A, member 1
NM_173173	NR4A2	nuclear receptor subfamily 4, group A, member 2
NM_173198	NR4A3	nuclear receptor subfamily 4, group A, member 3
NM_004959	NR5A1	nuclear receptor subfamily 5, group A, member 1
NM_205860	NR5A2	nuclear receptor subfamily 5, group A, member 2
NM_001489	NR6A1	nuclear receptor subfamily 6, group A, member 1
NM_002505	NFYA	nuclear transcription factor Y, alpha
NM_006184	NUCB1	nucleobindin 1
NM_005013	NUCB2	nucleobindin 2
NM_005381	NCL	nucleolin
NM_024647	NUP43	nucleoporin 43kDa
NM_198887	NUP43	nucleoporin 43kDa
NM_000270	NP	nucleoside phosphorylase
NM_005969	NAP1L4	nucleosome assembly protein 1-like 4
NM_007083	NUDT6	nudix (nucleoside diphosphate linked moiety X)-type motif 6
NM_004756	NUMBL	numb homolog (Drosophila)-like
NM_002412	MGMT	O-6-methylguanine-DNA methyltransferase
NM_005768	OACT5	O-acyltransferase (membrane bound) domain containing 5
NM_002538	OCLN	occludin
NM_014253	ODZ1	odz, odd Oz/ten-m homolog 1(Drosophila)
NM_006189	OMP	olfactory marker protein
NM_001004702	OR4C3	olfactory receptor, family 4, subfamily C, member 3
NM_001005191	OR7D4	olfactory receptor, family 7, subfamily D, member 4
NM_012378	OR8B8	olfactory receptor, family 8, subfamily B, member 8
NM_003605	OGT	O-linked N-acetylglucosamine (GlcNAc) transferase (UDP-N-acetylglucosamine:polypeptide-N-acetylgluco
NM_181672	OGT	O-linked N-acetylglucosamine (GlcNAc) transferase (UDP-N-acetylglucosamine:polypeptide-N-acetylgluco
NM_020530	OSM	oncostatin M
NM_007346	OGFR	opioid growth factor receptor
NM_000912	OPRK1	opioid receptor, kappa 1
NM_000914	OPRM1	opioid receptor, mu 1
NM_000513	OPN1MW	opsin 1 (cone pigments), medium-wave-sensitive (color blindness, deutan)
NM_001708	OPN1SW	opsin 1 (cone pigments), short-wave-sensitive (color blindness, tritan)
NM_001030011	OPN3	opsin 3 (encephalopsin, panopsin)
NM_014322	OPN3	opsin 3 (encephalopsin, panopsin)
NM_130833	OPA1	optic atrophy 1 (autosomal dominant)
NM_130837	OPA1	optic atrophy 1 (autosomal dominant)
NM_001008211	OPTN	optineurin
NM_021980	OPTN	optineurin
NM_003611	OFD1	oral-facial-digital syndrome 1
NM_002539	ODC1	ornithine decarboxylase 1
NM_004152	OAZ1	ornithine decarboxylase antizyme 1
NM_005014	OMD	osteomodulin
NM_020157	OTOR	otoraplin
NM_002557	OVGP1	oviductal glycoprotein 1, 120kDa (mucin 9, oviductin)
NM_002543	OLR1	oxidised low density lipoprotein (lectin-like) receptor 1
NM_148962	OXER1	oxoeicosanoid (OXE) receptor 1
NM_080818	OXGR1	oxoglutarate (alpha-ketoglutarate) receptor 1
NM_000915	OXT	oxytocin, prepro- (neurophysin I)
NM_003884	PCAF	p300/CBP-associated factor
NM_019088	PAF1	Paf1, RNA polymerase II associated factor, homolog (S. cerevisiae)
NM_006192	PAX1	paired box gene 1
NM_006902	PRRX1	paired related homeobox 1
NM_016307	PRRX2	paired related homeobox 2
NM_000325	PITX2	paired-like homeodomain transcription factor 2
NM_005029	PITX3	paired-like homeodomain transcription factor 3
NM_000310	PPT1	palmitoyl-protein thioesterase 1 (ceroid-lipofuscinosis, neuronal 1, infantile)
NM_005972	PPYR1	pancreatic polypeptide receptor 1
NM_019619	PARD3	par-3 partitioning defective 3 homolog (C. elegans)
NM_006029	PNMA1	paraneoplastic antigen MA1
NM_000446	PON1	paraoxonase 1
NM_000305	PON2	paraoxonase 2
NM_000940	PON3	paraoxonase 3
NM_000315	PTH	parathyroid hormone
NM_000316	PTHR1	parathyroid hormone receptor 1
NM_002820	PTHLH	parathyroid hormone-like hormone
NM_002854	PVALB	parvalbumin
NM_015148	PASK	PAS domain containing serine/threonine kinase
NM_000264	PTCH	patched homolog (Drosophila)
NM_021144	PSIP1	PC4 and SFRS1 interacting protein 1
NM_033222	PSIP1	PC4 and SFRS1 interacting protein 1
NM_003687	PDLIM4	PDZ and LIM domain 4
NM_001011513	PDLIM5	PDZ and LIM domain 5
NM_018492	PBK	PDZ binding kinase
NM_002614	PDZK1	PDZ domain containing 1
NM_005764	PDZK1IP1	PDZK1 interacting protein 1
NM_002852	PTX3	pentraxin-related gene, rapidly induced by IL-1 beta
NM_002638	PI3	peptidase inhibitor 3, skin-derived (SKALP)
NM_207421	PADI6	peptidyl arginine deiminase, type VI
NM_000919	PAM	peptidylglycine alpha-amidating monooxygenase
NM_021130	PPIA	peptidylprolyl isomerase A (cyclophilin A)
NM_203430	PPIA	peptidylprolyl isomerase A (cyclophilin A)
NM_000943	PPIC	peptidylprolyl isomerase C (cyclophilin C)
NM_005041	PRF1	perforin 1 (pore forming protein)
NM_020956	PRX	periaxin
NM_002666	PLIN	perilipin
NM_003894	PER2	period homolog 2 (Drosophila)
NM_006475	POSTN	periostin, osteoblast specific factor
NM_002677	PMP2	peripheral myelin protein 2
NM_002705	PPL	periplakin
NM_002574	PRDX1	peroxiredoxin 1
NM_181697	PRDX1	peroxiredoxin 1
NM_181737	PRDX2	peroxiredoxin 2
NM_012094	PRDX5	peroxiredoxin 5
NM_004905	PRDX6	peroxiredoxin 6
NM_002857	PEX19	peroxisomal biogenesis factor 19
NM_006117	PECI	peroxisomal D3,D2-enoyl-CoA isomerase
NM_018663	PXMP2	peroxisomal membrane protein 2, 22kDa
NM_001001928	PPARA	peroxisome proliferative activated receptor, alpha
NM_006238	PPARD	peroxisome proliferative activated receptor, delta
NM_005037	PPARG	peroxisome proliferative activated receptor, gamma
NM_013261	PPARGC1A	peroxisome proliferative activated receptor, gamma, coactivator 1, alpha
NM_022121	PERP	PERP, TP53 apoptosis effector
NM_001033561	PHF12	PHD finger protein 12
NM_020889	PHF12	PHD finger protein 12
NM_000277	PAH	phenylalanine hydroxylase
NM_021127	PMAIP1	phorbol-12-myristate-13-acetate-induced protein 1
NM_002597	PDC	phosducin
NM_000314	PTEN	phosphatase and tensin homolog (mutated in multiple advanced cancers 1)
NM_004845	PCYT1B	phosphate cytidylyltransferase 1, choline, beta
NM_000444	PHEX	phosphate regulating endopeptidase homolog, X-linked (hypophosphatemia, vitamin D resistant rickets)
NM_033198	PIGS	phosphatidylinositol glycan, class S
NM_015167	PTDSR	phosphatidylserine receptor
NM_005019	PDE1A	phosphodiesterase 1A, calmodulin-dependent
NM_000924	PDE1B	phosphodiesterase 1B, calmodulin-dependent
NM_005020	PDE1C	phosphodiesterase 1C, calmodulin-dependent 70kDa
NM_000921	PDE3A	phosphodiesterase 3A, cGMP-inhibited
NM_000922	PDE3B	phosphodiesterase 3B, cGMP-inhibited
NM_006203	PDE4D	phosphodiesterase 4D, cAMP-specific (phosphodiesterase E3 dunce homolog, Drosophila)
NM_001083	PDE5A	phosphodiesterase 5A, cGMP-specific
NM_033437	PDE5A	phosphodiesterase 5A, cGMP-specific
NM_002591	PCK1	phosphoenolpyruvate carboxykinase 1 (soluble)
NM_001018073	PCK2	phosphoenolpyruvate carboxykinase 2 (mitochondrial)
NM_002633	PGM1	phosphoglucomutase 1
NM_018290	PGM2	phosphoglucomutase 2
NM_002631	PGD	phosphogluconate dehydrogenase
NM_006623	PHGDH	phosphoglycerate dehydrogenase
NM_006218	PIK3CA	phosphoinositide-3-kinase, catalytic, alpha polypeptide
NM_181504	PIK3R1	phosphoinositide-3-kinase, regulatory subunit 1 (p85 alpha)
NM_014602	PIK3R4	phosphoinositide-3-kinase, regulatory subunit 4, p150
NM_002667	PLN	phospholamban
NM_015900	PLA1A	phospholipase A1 member A
NM_000928	PLA2G1B	phospholipase A2, group IB (pancreas)
NM_000300	PLA2G2A	phospholipase A2, group IIA (platelets, synovial fluid)
NM_012400	PLA2G2D	phospholipase A2, group IID
NM_014589	PLA2G2E	phospholipase A2, group IIE
NM_022819	PLA2G2F	phospholipase A2, group IIF
NM_024420	PLA2G4A	phospholipase A2, group IVA (cytosolic, calcium-dependent)
NM_000929	PLA2G5	phospholipase A2, group V
NM_003560	PLA2G6	phospholipase A2, group VI (cytosolic, calcium-independent)
NM_005084	PLA2G7	phospholipase A2, group VII (platelet-activating factor acetylhydrolase, plasma)
NM_002662	PLD1	phospholipase D1, phophatidylcholine-specific
NM_002663	PLD2	phospholipase D2
NM_021105	PLSCR1	phospholipid scramblase 1
NM_006227	PLTP	phospholipid transfer protein
NM_006556	PMVK	phosphomevalonate kinase
NM_018440	PAG1	phosphoprotein associated with glycosphingolipid microdomains 1
NM_003768	PEA15	phosphoprotein enriched in astrocytes 15
NM_006452	PAICS	phosphoribosylaminoimidazole carboxylase, phosphoribosylaminoimidazole succinocarboxamide synthetase
NM_000819	GART	phosphoribosylglycinamide formyltransferase, phosphoribosylglycinamide synthetase, phosphoribosylami
NM_000292	PHKA2	phosphorylase kinase, alpha 2 (liver)
NM_021154	PSAT1	phosphoserine aminotransferase 1
NM_030664	PTER	phosphotriesterase related
NM_002648	PIM1	pim-1 oncogene
NM_006875	PIM2	pim-2 oncogene
NM_002687	PNN	pinin, desmosome associated protein
NM_002632	PGF	placental growth factor, vascular endothelial growth factor-related protein
NM_016619	PLAC8	placenta-specific 8
NM_031310	PLVAP	plasmalemma vesicle associated protein
NM_000301	PLG	plasminogen
NM_000930	PLAT	plasminogen activator, tissue
NM_002658	PLAU	plasminogen activator, urokinase
NM_001005376	PLAUR	plasminogen activator, urokinase receptor
NM_016205	PDGFC	platelet derived growth factor C
NM_025208	PDGFD	platelet derived growth factor D
NM_033135	PDGFD	platelet derived growth factor D
NM_002619	PF4	platelet factor 4 (chemokine (C-X-C motif) ligand 4)
NM_000442	PECAM1	platelet/endothelial cell adhesion molecule (CD31 antigen)
NM_000430	PAFAH1B1	platelet-activating factor acetylhydrolase, isoform Ib, alpha subunit 45kDa
NM_002572	PAFAH1B2	platelet-activating factor acetylhydrolase, isoform Ib, beta subunit 30kDa
NM_002573	PAFAH1B3	platelet-activating factor acetylhydrolase, isoform Ib, gamma subunit 29kDa
NM_000952	PTAFR	platelet-activating factor receptor
NM_002607	PDGFA	platelet-derived growth factor alpha polypeptide
NM_033016	PDGFB	platelet-derived growth factor beta polypeptide (simian sarcoma viral (v-sis) oncogene homolog)
NM_002609	PDGFRB	platelet-derived growth factor receptor, beta polypeptide
NM_002664	PLEK	pleckstrin
NM_002779	PSD	pleckstrin and Sec7 domain containing
NM_145307	PLEKHK1	pleckstrin homology domain containing, family K member 1
NM_004288	PSCDBP	pleckstrin homology, Sec7 and coiled-coil domains, binding protein
NM_007350	PHLDA1	pleckstrin homology-like domain, family A, member 1
NM_003311	PHLDA2	pleckstrin homology-like domain, family A, member 2
NM_002825	PTN	pleiotrophin (heparin binding growth factor 8, neurite growth-promoting factor 1)
NM_017514	PLXNA3	plexin A3
NM_002673	PLXNB1	plexin B1
NM_015720	PODXL2	podocalyxin-like 2
NM_001006624	PDPN	podoplanin
NM_006474	PDPN	podoplanin
NM_006505	PVR	poliovirus receptor
NM_002855	PVRL1	poliovirus receptor-related 1 (herpesvirus entry mediator C; nectin)
NM_002856	PVRL2	poliovirus receptor-related 2 (herpesvirus entry mediator B)
NM_001618	PARP1	poly (ADP-ribose) polymerase family, member 1
NM_031458	PARP9	poly (ADP-ribose) polymerase family, member 9
NM_003819	PABPC4	poly(A) binding protein, cytoplasmic 4 (inducible form)
NM_152911	PAOX	polyamine oxidase (exo-N4-amino)
NM_207125	PAOX	polyamine oxidase (exo-N4-amino)
NM_000296	PKD1	polycystic kidney disease 1 (autosomal dominant)
NM_004427	PHC2	polyhomeotic-like 2 (Drosophila)
NM_198040	PHC2	polyhomeotic-like 2 (Drosophila)
NM_006999	POLS	polymerase (DNA directed) sigma
NM_016937	POLA	polymerase (DNA directed), alpha
NM_002691	POLD1	polymerase (DNA directed), delta 1, catalytic subunit 125kDa
NM_006230	POLD2	polymerase (DNA directed), delta 2, regulatory subunit 50kDa
NM_017443	POLE3	polymerase (DNA directed), epsilon 3 (p17 subunit)
NM_006591	POLD3	polymerase (DNA-directed), delta 3, accessory subunit
NM_004875	POLR1C	polymerase (RNA) I polypeptide C, 30kDa
NM_000937	POLR2A	polymerase (RNA) II (DNA directed) polypeptide A, 220kDa
NM_016310	POLR3K	polymerase (RNA) III (DNA directed) polypeptide K, 12.3 kDa
NM_002819	PTBP1	polypyrimidine tract binding protein 1
NM_021190	PTBP2	polypyrimidine tract binding protein 2
NM_033109	PNPT1	polyribonucleotide nucleotidyltransferase 1
NM_022825	PORCN	porcupine homolog (Drosophila)
NM_203473	PORCN	porcupine homolog (Drosophila)
NM_002249	KCNN3	potassium intermediate/small conductance calcium-activated channel, subfamily N, member 3
NM_002250	KCNN4	potassium intermediate/small conductance calcium-activated channel, subfamily N, member 4
NM_000525	KCNJ11	potassium inwardly-rectifying channel, subfamily J, member 11
NM_004982	KCNJ8	potassium inwardly-rectifying channel, subfamily J, member 8
NM_001014797	KCNMA1	potassium large conductance calcium-activated channel, subfamily M, alpha member 1
NM_004137	KCNMB1	potassium large conductance calcium-activated channel, subfamily M, beta member 1
NM_000218	KCNQ1	potassium voltage-gated channel, KQT-like subfamily, member 1
NM_000217	KCNA1	potassium voltage-gated channel, shaker-related subfamily, member 1 (episodic ataxia with myokymia)
NM_002237	KCNG1	potassium voltage-gated channel, subfamily G, member 1
NM_000238	KCNH2	potassium voltage-gated channel, subfamily H (eag-related), member 2
NM_144633	KCNH8	potassium voltage-gated channel, subfamily H (eag-related), member 8
NM_000306	POU1F1	POU domain, class 1, transcription factor 1 (Pit1, growth hormone factor 1)
NM_014352	POU2F3	POU domain, class 2, transcription factor 3
NM_002702	POU6F1	POU domain, class 6, transcription factor 1
NM_004774	PPARBP	PPAR binding protein
NM_138296	PTCRA	pre T-cell antigen receptor alpha
NM_002624	PFDN5	prefoldin 5
NM_002581	PAPPA	pregnancy-associated plasma protein A, pappalysin 1
NM_024921	POF1B	premature ovarian failure, 1B
NM_014317	PDSS1	prenyl (decaprenyl) diphosphate synthase, subunit 1
NM_000021	PSEN1	presenilin 1 (Alzheimer disease 3)
NM_000447	PSEN2	presenilin 2 (Alzheimer disease 4)
NM_000311	PRNP	prion protein (p27-30) (Creutzfeld-Jakob disease, Gerstmann-Strausler-Scheinker syndrome, fatal fami
NM_002583	PAWR	PRKC, apoptosis, WT1, regulator
NM_006211	PENK	proenkephalin
NM_002630	PGC	progastricsin (pepsinogen C)
NM_000926	PGR	progesterone receptor
NM_178422	PAQR7	progestin and adipoQ receptor family member VII
NM_005018	PDCD1	programmed cell death 1
NM_025239	PDCD1LG2	programmed cell death 1 ligand 2
NM_007217	PDCD10	programmed cell death 10
NM_013232	PDCD6	programmed cell death 6
NM_005707	PDCD7	programmed cell death 7
NM_145813	PDCD8	programmed cell death 8 (apoptosis-inducing factor)
NM_002634	PHB	prohibitin
NM_007273	PHB2	prohibitin 2
NM_000948	PRL	prolactin
NM_015893	PRLH	prolactin releasing hormone
NM_002592	PCNA	proliferating cell nuclear antigen
NM_181716	PRR6	proline rich 6
NM_002725	PRELP	proline/arginine-rich end leucine-rich repeat protein
NM_145202	PRAP1	proline-rich acidic protein 1
NM_006813	PNRC1	proline-rich nuclear receptor coactivator 1
NM_006250	PRH1	proline-rich protein HaeIII subfamily 1
NM_002674	PMCH	pro-melanin-concentrating hormone
NM_006017	PROM1	prominin 1
NM_002675	PML	promyelocytic leukemia
NM_000939	POMC	proopiomelanocortin (adrenocorticotropin/ beta-lipotropin/ alpha-melanocyte stimulating hormone/ bet
NM_002704	PPBP	pro-platelet basic protein (chemokine (C-X-C motif) ligand 7)
NM_000439	PCSK1	proprotein convertase subtilisin/kexin type 1
NM_013271	PCSK1N	proprotein convertase subtilisin/kexin type 1 inhibitor
NM_006200	PCSK5	proprotein convertase subtilisin/kexin type 5
NM_138325	PCSK6	proprotein convertase subtilisin/kexin type 6
NM_004716	PCSK7	proprotein convertase subtilisin/kexin type 7
NM_174936	PCSK9	proprotein convertase subtilisin/kexin type 9
NM_000954	PTGDS	prostaglandin D2 synthase 21kDa (brain)
NM_000955	PTGER1	prostaglandin E receptor 1 (subtype EP1), 42kDa
NM_000956	PTGER2	prostaglandin E receptor 2 (subtype EP2), 53kDa
NM_000957	PTGER3	prostaglandin E receptor 3 (subtype EP3)
NM_000958	PTGER4	prostaglandin E receptor 4 (subtype EP4)
NM_004878	PTGES	prostaglandin E synthase
NM_025072	PTGES2	prostaglandin E synthase 2
NM_000959	PTGFR	prostaglandin F receptor (FP)
NM_000961	PTGIS	prostaglandin I2 (prostacyclin) synthase
NM_000962	PTGS1	prostaglandin-endoperoxide synthase 1 (prostaglandin G/H synthase and cyclooxygenase)
NM_000963	PTGS2	prostaglandin-endoperoxide synthase 2 (prostaglandin G/H synthase and cyclooxygenase)
NM_152891	PRSS33	protease, serine, 33
NM_002802	PSMC1	proteasome (prosome, macropain) 26S subunit, ATPase, 1
NM_002803	PSMC2	proteasome (prosome, macropain) 26S subunit, ATPase, 2
NM_002804	PSMC3	proteasome (prosome, macropain) 26S subunit, ATPase, 3
NM_006503	PSMC4	proteasome (prosome, macropain) 26S subunit, ATPase, 4
NM_002805	PSMC5	proteasome (prosome, macropain) 26S subunit, ATPase, 5
[truncated: 835 more rows]
