# Supplementary material for: Multi-Organ Expression Profiling Uncovers a Gene Module in Coronary Artery Disease Involving Transendothelial Migration of Leukocytes and LIM Domain Binding 2: The Stockholm Atherosclerosis Gene Expression (STAGE) Study
Source: PLoS Genet. 2009 Dec 4;5(12):e1000754. doi: 10.1371/journal.pgen.1000754 (PMC2780352; doi:10.1371/journal.pgen.1000754)
Supplement: Table S10 — Binding sites of transcription factors related to LDB2 among the upstream sequences of the 128 genes in Table S5 as compared to a background set of sequences. (0.04 MB XLS) [file pgen.1000754.s012.xls]

## Sheet: Table S10
Table S10. Binding sites of transcription factors related to LDB2 among the upstream sequences of the 128 genes in Table S5 as compared to a background set of sequences.
		Targets		Background
#BS1	BS2	Total number	Hits	Total number	Hits	P-values	Enrichment
BRCA1:USF2	Tal-1	164	56	8057	2858	0.00340717	1.2481
BRCA1:USF2	Lmo2	164	56	8057	2858	0.00340717	1.2481
BRCA1:USF2	GATA-1	164	56	8057	2858	0.00340717	1.2481
BRCA1:USF2	E47	164	56	8057	2858	0.00340717	1.2481
BRCA1:USF2	E12	164	56	8057	2858	0.00340717	1.2481
BRCA1:USF2	CLIM2	164	56	8057	2858	0.00340717	1.2481
BRCA1:USF2	CLIM2:E2A:Lmo2:Tal-1:pRb	328	56	16114	2864	0.00353607	1.2454
BRCA1	Tal-1	164	56	8142	2865	0.00355792	1.245
BRCA1	Lmo2	164	56	8142	2865	0.00355792	1.245
BRCA1	GATA-1	164	56	8142	2865	0.00355792	1.245
BRCA1	E47	164	56	8142	2865	0.00355792	1.245
BRCA1	E12	164	56	8142	2865	0.00355792	1.245
BRCA1	CLIM2	164	56	8142	2865	0.00355792	1.245
BRCA1	CLIM2:E2A:Lmo2:Tal-1:pRb	328	56	16284	2871	0.00369131	1.2424
BRCA1:USF2	BRCA1:USF2	298	79	15490	4406	0.00709807	1.1421
CLIM2:E2A:Lmo2:Tal-1:pRb	Lhx3a	4	2	76	28	0.00779397	4.5497
CLIM2:E2A:Lmo2:Tal-1:pRb	Lhx2	4	2	76	28	0.00779397	4.5497
Lhx3a	Tal-1	2	2	38	28	0.00779397	4.5497
Lhx3a	Lmo2	2	2	38	28	0.00779397	4.5497
Lhx2	Tal-1	2	2	38	28	0.00779397	4.5497
Lhx2	Lmo2	2	2	38	28	0.00779397	4.5497
GATA-1	Lhx3a	2	2	38	28	0.00779397	4.5497
GATA-1	Lhx2	2	2	38	28	0.00779397	4.5497
E47	Lhx3a	2	2	38	28	0.00779397	4.5497
E47	Lhx2	2	2	38	28	0.00779397	4.5497
E12	Lhx3a	2	2	38	28	0.00779397	4.5497
E12	Lhx2	2	2	38	28	0.00779397	4.5497
CLIM2	Lhx3a	2	2	38	28	0.00779397	4.5497
CLIM2	Lhx2	2	2	38	28	0.00779397	4.5497
BRCA1	BRCA1:USF2	596	79	31360	4444	0.00847491	1.1323
BRCA1	BRCA1	298	79	15881	4444	0.00847491	1.1323
BRCA1:USF2	Isl-1alpha	54	20	2503	956	0.0116837	1.3325
BRCA1:USF2	Isl-1	54	20	2503	956	0.0116837	1.3325
BRCA1	Isl-1alpha	54	20	2512	957	0.0117704	1.3312
BRCA1	Isl-1	54	20	2512	957	0.0117704	1.3312
CLIM2:E2A:Lmo2:Tal-1:pRb	Tal-1	206	67	11599	3806	0.0137997	1.1213
CLIM2:E2A:Lmo2:Tal-1:pRb	Lmo2	206	67	11599	3806	0.0137997	1.1213
CLIM2:E2A:Lmo2:Tal-1:pRb	GATA-1	206	67	11599	3806	0.0137997	1.1213
CLIM2:E2A:Lmo2:Tal-1:pRb	E47	206	67	11599	3806	0.0137997	1.1213
CLIM2:E2A:Lmo2:Tal-1:pRb	E12	206	67	11599	3806	0.0137997	1.1213
CLIM2:E2A:Lmo2:Tal-1:pRb	CLIM2:E2A:Lmo2:Tal-1:pRb	206	67	11599	3806	0.0137997	1.1213
CLIM2	CLIM2:E2A:Lmo2:Tal-1:pRb	206	67	11599	3806	0.0137997	1.1213
BRCA1:USF2	Lhx3a	7	3	187	88	0.0166313	2.1714
BRCA1:USF2	Lhx2	7	3	187	88	0.0166313	2.1714
BRCA1	Lhx3a	7	3	187	88	0.0166313	2.1714
BRCA1	Lhx2	7	3	187	88	0.0166313	2.1714
Isl-1alpha	Lhx3a	1	1	12	12	0.0183418	5.308
Isl-1alpha	Lhx2	1	1	12	12	0.0183418	5.308
Isl-1	Lhx3a	1	1	12	12	0.0183418	5.308
Isl-1	Lhx2	1	1	12	12	0.0183418	5.308
BRCA1:c-Myc	Lhx3a	2	1	42	16	0.0232814	3.981
BRCA1:c-Myc	Lhx2	2	1	42	16	0.0232814	3.981
CLIM2:E2A:Lmo2:Tal-1:pRb	Isl-1alpha	16	7	1018	366	0.0355027	1.2182
CLIM2:E2A:Lmo2:Tal-1:pRb	Isl-1	16	7	1018	366	0.0355027	1.2182
Isl-1alpha	Tal-1	8	7	509	366	0.0355027	1.2182
Isl-1alpha	Lmo2	8	7	509	366	0.0355027	1.2182
Isl-1	Tal-1	8	7	509	366	0.0355027	1.2182
Isl-1	Lmo2	8	7	509	366	0.0355027	1.2182
GATA-1	Isl-1alpha	8	7	509	366	0.0355027	1.2182
GATA-1	Isl-1	8	7	509	366	0.0355027	1.2182
E47	Isl-1alpha	8	7	509	366	0.0355027	1.2182
E47	Isl-1	8	7	509	366	0.0355027	1.2182
E12	Isl-1alpha	8	7	509	366	0.0355027	1.2182
E12	Isl-1	8	7	509	366	0.0355027	1.2182
CLIM2	Isl-1alpha	8	7	509	366	0.0355027	1.2182
CLIM2	Isl-1	8	7	509	366	0.0355027	1.2182
Lmo2	Tal-1	58	17	3270	972	0.0359383	1.114
GATA-1	Tal-1	58	17	3270	972	0.0359383	1.114
GATA-1	Lmo2	58	17	3270	972	0.0359383	1.114
E47	Tal-1	58	17	3270	972	0.0359383	1.114
E47	Lmo2	58	17	3270	972	0.0359383	1.114
E47	GATA-1	58	17	3270	972	0.0359383	1.114
E12	Tal-1	58	17	3270	972	0.0359383	1.114
E12	Lmo2	58	17	3270	972	0.0359383	1.114
E12	GATA-1	58	17	3270	972	0.0359383	1.114
E12	E47	58	17	3270	972	0.0359383	1.114
CLIM2	Tal-1	58	17	3270	972	0.0359383	1.114
CLIM2	Lmo2	58	17	3270	972	0.0359383	1.114
CLIM2	GATA-1	58	17	3270	972	0.0359383	1.114
CLIM2	E47	58	17	3270	972	0.0359383	1.114
CLIM2	E12	58	17	3270	972	0.0359383	1.114
Tal-1	Tal-1	29	17	1635	972	0.0359383	1.114
Lmo2	Lmo2	29	17	1635	972	0.0359383	1.114
GATA-1	GATA-1	29	17	1635	972	0.0359383	1.114
E47	E47	29	17	1635	972	0.0359383	1.114
E12	E12	29	17	1635	972	0.0359383	1.114
CLIM2	CLIM2	29	17	1635	972	0.0359383	1.114
BRCA1:c-Myc	Isl-1alpha	4	2	400	162	0.0724631	0.7864
BRCA1:c-Myc	Isl-1	4	2	400	162	0.0724631	0.7864
BRCA1:c-Myc	CLIM2:E2A:Lmo2:Tal-1:pRb	32	8	3764	626	0.077165	0.814
BRCA1:c-Myc	Tal-1	16	8	1882	626	0.077165	0.814
BRCA1:c-Myc	Lmo2	16	8	1882	626	0.077165	0.814
BRCA1:c-Myc	GATA-1	16	8	1882	626	0.077165	0.814
BRCA1:c-Myc	E47	16	8	1882	626	0.077165	0.814
BRCA1:c-Myc	E12	16	8	1882	626	0.077165	0.814
BRCA1:c-Myc	CLIM2	16	8	1882	626	0.077165	0.814
Isl-1	Isl-1alpha	2	1	216	98	0.0787657	0.65
Isl-1alpha	Isl-1alpha	1	1	108	98	0.0787657	0.65
Isl-1	Isl-1	1	1	108	98	0.0787657	0.65
BRCA1:USF2	BRCA1:c-Myc	20	6	5906	1181	0.0999876	0.3236
BRCA1	BRCA1:c-Myc	20	6	5968	1185	0.0999883	0.3225
BRCA1:c-Myc	BRCA1:c-Myc	10	10	3464	1611	0.0999924	0.3954
